# Supplementary material for: Identification of New Players in Cell Division, DNA Damage Response, and Morphogenesis Through Construction of Schizosaccharomyces pombe Deletion Strains
Source: G3 (Bethesda). 2014 Dec 31;5(3):361–70. doi: 10.1534/g3.114.015701 (PMC4349090; doi:10.1534/g3.114.015701)
Supplement: Supporting Information [file supp_g3.114.015701_TableS1.xlsx]

## Sheet: Table S1
Gene	Systematic ID	5' chk	ORF chk	3' chk	5F	5R+kanR	kanF+3F	3R
ade3	SPAC6F12.10c	CCCCCATGTCAAGGTACTTC	ACTCTGAACGCTCAAGGCAG	TTGGCAATGGCACTACTGAG	AACTTATGAGTAGGTTTCAACTATC	CTTAATTAACCCGGGGATCCGTCTTTCGTCTAAAATGATACAAACTC	CCAGTTTAAACGAGCTCGAATTCAGCATTTATCTTGCCCGGAGAAGC	CATAGAACAGCAAAACAGGTAGCT
ade4	SPAC4D7.08c	ATATTGATTTTCCAACGCCG	GCAAGCATTAACGCCAAAAT	AAAGAAATGAAGAAGTTGGTGGA	TTACCGTTTATTTAGATGCTAGACT	CTTAATTAACCCGGGGATCCGTCTTTCTAAAACTTGTTAGAGCTTCG	CCAGTTTAAACGAGCTCGAATTCTTCCCCAATTTATTCAATGCTTAG	AAATTAACAACAAGGAGCTGATGA
ade5	SPCC569.08c	CATCAGTGAGAGCGACGAAA	CTCCATTCAGCGTAGCATCA	TCCTCTTCGGACTTTGCTTG	AGTGAGGTCAAGTTAATTCGTAGAA	CTTAATTAACCCGGGGATCCGTCCTTGTACGAAGTGGCCGGTGGTAG	CCAGTTTAAACGAGCTCGAATTCATTTCATTTTGGGAGTAGGGGATA	ATTTTGCTGTAAATCCCAAACGC
adl1	SPBC713.06	AAAGCGCATCATTTTCTTTGA	ATTTCGGCTTTTCTCACCCT	GGCATACGTTCCGTCACTTT	AGTGAAACAATTGTTTTCAGCGGAA	CTTAATTAACCCGGGGATCCGTCATTATAGACTACAAATATTGCATTATAGA	CCAGTTTAAACGAGCTCGAATTCTGTTCGTGATGAACTCAAAATGTC	TACTTCGAAGGACTCTCCATATAAT
ams2	SPCC290.04	TGGGGATTAGTGTCGTTTCG	AGCAAAGCCATTTAGCTGGA	AACCGAGCCTCAAAGATGAA	AATCAAGTCAAAAACTGGGTTGTTC	CTTAATTAACCCGGGGATCCGTCTGTTCGCGAAGGGGAGACAATGGC	CCAGTTTAAACGAGCTCGAATTCAAGAGCGATAAAGGCGTACCTTTG	TTTAATAATCAAGGGGGAGGTAATA
art1	SPBC19G7.08c	GTTGCGATCAATCGTGTGTT	ACGGACGTATCTCCAAAGGA	ACATAAGTGCAGCCGATGTG	ACTAGCTTTAGATGCTTGGCTATC	CTTAATTAACCCGGGGATCCGTCGCTCTTACATTTAGTGAGTTCCTC	CCAGTTTAAACGAGCTCGAATTCGAAGTTACATTTTTCAAGCTCAATCTG	AGTGACCAAAAGTCCCACTTGCTAA
atp19	SPAC25H1.10c	ATGTCGCAGCAAGATGAATG	TGATGAGCTTGGAATTGACG	CAGTTTGTCATGGAGCTGGA	GAAACACCTGTACATTCTCTACGTT	CTTAATTAACCCGGGGATCCGTCAATGCTTATATTTAATAGTGAATGA	CCAGTTTAAACGAGCTCGAATTCGAAATCCTTGATTACCGAACGGAC	GAATGAAGTGGACTTTGATCCGTTT
atp7	SPBC29A10.13	TGATTTGGTGATACACCGGTAA	ACACTAGCCCAATCAATCGC	GTGCCCTTTCAATCTTGAGC	CACAAGAATGAGTGGAGCGTATACT	CTTAATTAACCCGGGGATCCGTCTTGCGTAAATAAAGAAGAAAAAATTCA	CCAGTTTAAACGAGCTCGAATTCTTTGCTCCATTAATGAAACATTTT	TTGTGCCACTAGATCGAATAGAGAT
avt3	SPAC3H1.09c	TCCCCACTCACATATCTTGACTT	TGCTGAGAGCGACGACTAGA	ATTTTAGCGGGCCAGTCTTT	GTTCCTCCATTACCAACAATCAGT	CTTAATTAACCCGGGGATCCGTCTCTAATTGAGGAAAGCAGCTAGCA	CCAGTTTAAACGAGCTCGAATTCGATTTTCACTCGTACGATTTTATA	AATAAGATTGTGGATGCTGAAATTG
btn1	SPAC607.09c	AATCGCTCAATACGCCATTC	GCAACACCCTACTTTCGCAT	GCCCAAGTGTCGAAGTTTTC	TAGTAGCCTTTCTCTTACGAAGTTA	CTTAATTAACCCGGGGATCCGTCGATTCGTACTATATTTAGTAGAAACTGAGGT	CCAGTTTAAACGAGCTCGAATTCAATAGTGAGTGCGCACATCTCCAT	GATATGATTTTCTGTTCTGCCATAT
bxi1	SPCC576.04	CTTCTGAGGAAAACGGCTTG	ATCCTGAGGCACAGATTGGT	GGTCACCGTTGTTGGAATTT	TTCTATGCATCGTCTGTCCTCCACT	CTTAATTAACCCGGGGATCCGTCGATTGAAAAACAAAAGAAGATACC	CCAGTTTAAACGAGCTCGAATTCACTAATTCCCACTGGGCAGCATGT	AAGGAATGTCGTTTGAATTCATCG
cat1	SPAC869.11	AGTCATCTTGCCACTGGGTC	TCCATATTAAAATCGCTATGGGA	TTTAAACATTGGTTATGGGCA	ACACCATCGTCCTTCTTCCTGTTAA	CTTAATTAACCCGGGGATCCGTCTTTGCAGATACCACCAGTACAAGA	CCAGTTTAAACGAGCTCGAATTCAATCGATGAAATTTCCTTGAGTTT	AATAAACTTGTGCTTACGATGTTCG
cbh2	SPBC14F5.12c	GGTTTCGGTGCTGATTTGTT	TGCGAAGGTTTAGTTGCTGA	GAAGAGGCGCTTCTGTTGTC	ATGCTCAGCTTATTTAAATCGCTT	CTTAATTAACCCGGGGATCCGTCTCTCTCAAGTTTACGAAAAAATCG	CCAGTTTAAACGAGCTCGAATTCAGGTTGTGGGAATTGGAAAATTTG	TGGAGTTGACAAGTACAGACAGTCA
cbp3	SPCC4B3.17	TGATTCGCTAATGGCAGACA	GGCAAATTTAAACAGCAGCG	TTTGTGAAATGCGCTACTGG	ACGGCGAAGATATACTACTGAAAC	CTTAATTAACCCGGGGATCCGTCTACTGAATGACGATAAGGATCTTT	CCAGTTTAAACGAGCTCGAATTCTTAATAAATGATTGCTACTCTAATGA	AGATCAGGTCGGAATACAATAAAGC
chk1	SPCC1259.13	CCATGCCAGCAGAAGAAGAG	AAGCAAAAGCCCCAGTACCT	ATGCTTACCTGGAAGCCAAA	AGAATTAGTATGAGGGTTCTGGTTT	CTTAATTAACCCGGGGATCCGTCTCTTTGGTGTAAAGGGAAAGAAGA	CCAGTTTAAACGAGCTCGAATTCTTGCACATCTTTTGAAAGGTCGTG	TGAGCCGTCAGATATCTCACTAAA
cmc2	SPCC4B3.20	GTATCGCAACCCAGAAATGC	TGCTGTTTCCGAAGATCAAA	GCTGTTTTGGCTACATCCGT	AATGATAGGACTAGAGAACTCACAA	CTTAATTAACCCGGGGATCCGTCTTTAGATAATCAGTAAAATGTTGGT	CCAGTTTAAACGAGCTCGAATTCCTAATTAATGCATCGATAATATCG	GATGACTTTATCAATGGGAAGGGAG
cmc4	SPAC4F10.22	GTGGTGTGGTCGCTAAGGAT	TACAGGCCTCTTTTTGGCAG	TTCCTCTCCGTTGTTATCGG	GAAATTTAAATCAAGGAGCGTCTTG	CTTAATTAACCCGGGGATCCGTCTGTTAATGGCAGTGGTAAAAAAGA	CCAGTTTAAACGAGCTCGAATTCTTTTTAAGAATGCGTAATTTGTATCCA	GGCGTTACAATACGCTGGCCTAAAG
coa1	SPBC16E9.03c	ACACCGGAGACATTACGCTC	TTATGGGTTGGGCTCTTGAC	GCGGTGATGAATTTGAATGA	CTTTCTCTCCCTGTCCTTCCTATT	CTTAATTAACCCGGGGATCCGTCGTTTCCTAAGATAAAGCAGACATC	CCAGTTTAAACGAGCTCGAATTCAATTTTAAATAAGGAACCAACTTTCATGT	CCCTTGCGTATTTATATATGACTCG
coa2	SPAC15A10.17	TGGACCCGACATATGTTTTTG	AGAGCAGTCGTTCCGAACAT	TAAGAATTGAAGCAACCGGC	GCTTATACAGGTCCTTCTTTATTTAATTTC	CTTAATTAACCCGGGGATCCGTCTAGAAAGAAATTTTTAAGAACAAA	CCAGTTTAAACGAGCTCGAATTCTATAGGTCATCATAAAGCTTGAGA	GGGTTTACTAGTACAAATACTACTA
coq9	SPAC19G12.11	AGCAAGGATTAAGACCGCCT	AATGACCGTTTTGGAGATGC	AGTGGGATGCTTTGATTGCT	ACAAATTATTGTCAGAACGACTCTT	CTTAATTAACCCGGGGATCCGTCGTAAAGAAATAAAAAAAAGAGTCAGA	CCAGTTTAAACGAGCTCGAATTCAATTCACTGCTACTCCTTTTGCTT	AGGTAGCATTAGTCAAAGTGTGTG
cox12	SPCC1442.08c	GATTCGGGGAATTGAGCTTC	CAACGTTAGCATTTGCTTCCT	GGATACGATGGATGAACGTAAG	AAGCAACGGAAGATCATGTTTTTGC	CTTAATTAACCCGGGGATCCGTCGTTGTTTTGCTGCTAAATTGCTTT	CCAGTTTAAACGAGCTCGAATTCTTTTGCCTTTCTTTTTTATCGATGACT	CATGCCATGTTCAGCAAATTTGTTC
cox13	SPCC1739.09c	AGATGAAATCCGAGGGGAAG	AGCTCGAAAGCTGAGCAAAC	AACAGACTGTGAACTACTTGTAGC	TTTGTCCTTGAAGTCGCTTTTATGT	CTTAATTAACCCGGGGATCCGTCTACACTAACAAATTCGCTTTTTTACGA	CCAGTTTAAACGAGCTCGAATTCGCATAGCGTTCTTTAAGCCTTTTT	GCCAACTTTCAGTCTCATCACTTA
cox17	SPBC26H8.14c	TCATTCACTCTCGAATCCCA	CAGAAGCAATAGGAGCTGGC	ACGAAATGCCGACACCTTAC	GCAGCAATCATTTCTTTATATAGCCA	CTTAATTAACCCGGGGATCCGTCTAGGAAAATTTAAAAAAAAATAAAAAAA	CCAGTTTAAACGAGCTCGAATTCAGCCGTTTTCGCAAAGTATTTTGT	TTGAAAGATGCAGATGGACATTGA
cox20	SPBC25H2.18	TCGTGTGTTTCGACCGTAAG	ATAATCCCAGGTTTTTCGGG	CGCACGAAAGATTGAGATGA	ATCGATATTGCTTCCTTTAAGGATT	CTTAATTAACCCGGGGATCCGTCAGTTACTGATTCGTTTAAGCTTTT	CCAGTTTAAACGAGCTCGAATTCTTGCATTCATTTGATTCTTTAGGT	GTGGATGCTGTATATTTTTAAGACT
cox7	SPBC2F12.17	GCCATGGACGCATTTATACC	TGGAGAAAGCGTTGTTGTTG	TGGGATTACAGTGCAAAACG	AGCGTTAATCTCGTTCAGTAAGAT	CTTAATTAACCCGGGGATCCGTCTTTTTTCTTTTTTAATTAATAATTGT	CCAGTTTAAACGAGCTCGAATTCGGACATCCGAAGCATATTTTTATG	TTAAAAGCAGTTTTGACAATGGTGT
cox9	SPCC1259.05c	TATGCCTCATCCGCTACAGA	GTTACAGGACCGACAGCCAT	TCCCTTGCGATTCAGAAACT	AGTTGCTTAAGACCATTCAAAGGC	CTTAATTAACCCGGGGATCCGTCTTTGATGATACAGCAATAATTTAAACA	CCAGTTTAAACGAGCTCGAATTCGTTGTGATTTCATAACAGTCCAAC	ATTTGTTTATGGACATGGTACGGT
cyr1	SPBC19C7.03	AATTCAAGACCGCCTTCATC	TTTTAAAATGTTCAGGCGGG	ATACCGAGTTTCCCCCATTG	GCCTTACAGTTTCTTCCTCACTAA	CTTAATTAACCCGGGGATCCGTCTAGTGGCAATTTGCATCCTTCCTA	CCAGTTTAAACGAGCTCGAATTCATGAATGCATATAATGACTGCTAT	TCGTTCCGTTGTTCAGTTTCTTAT
dsc5	SPCC285.11	AGGATTGGGCGAAATGGTAT	TTGTTTTCGAGACCCTGACA	TCATCACAGACGAAAGCTGG	CAAGTTTACAGGAGAAAATACAAACTC	CTTAATTAACCCGGGGATCCGTCGGTAGGTGTTGTTGGTTAATGGAC	CCAGTTTAAACGAGCTCGAATTCAATTAACAAAATTGTTTGTCTTTT	TGTCCTCCATTGCAAAGAAAATCGT
ecl3	SPBC8E4.12c	GCTCCATGTCGCACAATAAA	GCAATACAATCCTTCGGCAT	GGGTAGAGTGACAAGCTCCG	ACACATCCTTTCACGGTAATCTGCA	CTTAATTAACCCGGGGATCCGTCTTTTTCTTTAAAATAGCTAACTTTGA	CCAGTTTAAACGAGCTCGAATTCAAAATTTTTTACCTTTAATGTTTTTTCT	TGCAATTAGTGAGGGTGATAAAAGA
ecm33	SPAC1705.03c	AAGCTCCTCGTTGGTGTTGT	TGGGCGGAGATATTGTAAGG	GCGCGCCTTGTATTAAAAAT	TCAGCGAACTACATTTGAGTTTTAA	CTTAATTAACCCGGGGATCCGTCATTGACTTTAGACTATATAATGTAG	CCAGTTTAAACGAGCTCGAATTCGTGTCGTCATGAACAATTTGTTAC	CTTTGAAAATAGCCTAAGAGCAACTC
eft201	SPAC513.01c	CCCTGAGCACAGCCTTAGAC	ATTGGATGGTTTTCCCATCA	GTTGGAGTTTTTGGCGCTAC	CCAGAAAAGCACAATTACCCACTA	CTTAATTAACCCGGGGATCCGTCTTTTTAGAGATTTTTAAATGTCAGTGGC	CCAGTTTAAACGAGCTCGAATTCAGTATATAGTTTTGGTTTTTACTA	TAACAAATAGGGCGCCCTTGTTAAG
fab1	SPBC3E7.01	TTGGTTCATGGACACGCTAA	TTTCAACAGGAAAAGTGGGC	TTACGGCCAAATGGAAAGTC	CTAGCTCTACAGTAAAGCCGAAAG	CTTAATTAACCCGGGGATCCGTCTTGAACAGAAATGCAAACCGAAGA	CCAGTTTAAACGAGCTCGAATTCAAGAAACGTTAGTTTAATGTATATATTTCGC	TTTTAGCGGAGATTCGAGCG
fmc1	SPAC1486.11	AAGGCTGCTTTGCACAAAAT	CTTCGCCCCATACTTCAAAA	TTCAGGAGCATTAGGACGCT	GTGCAATTTTGATTTAGTATTCTAGATTGG	CTTAATTAACCCGGGGATCCGTCCGTTTAAATTATCTTCTCTTTATGGA	CCAGTTTAAACGAGCTCGAATTCGCTGATGTCCAAAAGTGGTGAATT	TCTTCCGGTACAAGTAGTAAGGGTG
fnx1	SPBC12C2.13c	GCTTTGGCGAAGAATGTAGG	AAGGAAGTTTGCTCTGTCGC	CGTGCTAATGGGGTATGTGA	GTAGATGTTCATCTAATACCGTGAA	CTTAATTAACCCGGGGATCCGTCCTTTGGAGTTTCTCACCGATATGC	CCAGTTTAAACGAGCTCGAATTCATTATATCCTAAGGGGATTCTGAT	AGAGAGAAACAAACCTATCTGTAGC
frg1	SPBP23A10.12	TCCTTCAACGAATGTTTTTGG	TCCCTTGAAAGTTAATCGCA	TTAAGGACAGGGCCAGTATAGAAA	CCATTTTACAAACCAACATTAGCAT	CTTAATTAACCCGGGGATCCGTCTTTACCATCAGTAAATTACCAAGA	CCAGTTTAAACGAGCTCGAATTCTTTTTCGGATATTCTTGATAAACC	GCGATGCTGATGACTATAATTATTTACT
gas2	SPBC29A10.08	GCAGTTCTTTCCCATTCCAA	AATAAGCAAAAGCGGCAGAA	AATGATGAGCAGAAAACGCC	CGGCGCCTATAATTTTTACTATATA	CTTAATTAACCCGGGGATCCGTCGTTAATAAAGAGTGGCGACTGGTA	CCAGTTTAAACGAGCTCGAATTCTTTCCTCATTAATCCTTATTCAAT	GAGAACAAAACACTCGGATATACAG
gcs1	SPAC22F3.10c	TTTTGGGTTTTACGAAAGCG	GGCCAATCTAAAGGAGTCCC	GCAACATGTACTGCGGAAGA	GAATAAATACCTGCTTGGTTCACAC	CTTAATTAACCCGGGGATCCGTCTGTAATCTTACAAATAGTACAAAAGT	CCAGTTTAAACGAGCTCGAATTCTGCAGATGAATTCTGAGTGGAATA	CATTACAGCAAAAGGCAGTTAAAAT
ght5	SPCC1235.14	CATTCCCATCTCGATTGCTT	GGACACGAAGACCAACATGA	AAAAAGACAGCAAGGGAAAAGA	CCCTTCTCTTAAACTCATCTGTCG	CTTAATTAACCCGGGGATCCGTCTTTTGAAAATTACGATTAAAAGGG	CCAGTTTAAACGAGCTCGAATTCATTGCTGATTGATAACAACAATAT	CTTATTAAGAGCCACAATCGACTAA
gon7	SPAC6B12.18	CCATCAATTGTCACAAAGCG	ACCCAACGGGAAGACTTTTT	TGAGATTCTAGCCAAGGCGT	GTATTTGCTAGTAGACTAGGAGACT	CTTAATTAACCCGGGGATCCGTCTGCTTTAACTTTTATTTGTATATA	CCAGTTTAAACGAGCTCGAATTCGCGATTAATTAATAAGGACAGATC	ATTGGTGTTGCTACGATCCCCCCTA
hhf3	SPBC1105.12	GACCAAGCGTTGGAAAGGTA	GAAGGATCTTACGGTGACGC	ACACACTTTCCCCATACCCA	AGCCTTACGGGCAGCCTTAGAGGCA	CTTAATTAACCCGGGGATCCGTCATTGCACTATTAATATTAACGAAA	CCAGTTTAAACGAGCTCGAATTCATTCGATATCAATTGCCGACTCCG	AATATCACGATACGATTCGGGTTTA
hhp1	SPBC3H7.15	AACCAAGAAAAGCATCACGC	GTCTCCGAAAGATCCACTGC	ACCAATTTGCTTATGGCGTC	TAAAAATAGATATTGGATGTACGAA	CTTAATTAACCCGGGGATCCGTCAATAATATTATAACGCTTTTAAGG	CCAGTTTAAACGAGCTCGAATTCTTAGCCTTTCATATTATTATTATA	CAGGTAGTAAAAACAAATACCAAAT
hst4	SPAC1783.04c	AGAAATCTCAGAAGGATTATTGAAGACT	ACGTGCTCCTCCACTTTCAT	CATATCGCTGCAATACGTGG	AGCTGATTTTCTAGTCTGAACATTT	CTTAATTAACCCGGGGATCCGTCACTAAGCTACGTAAATTTGGAATT	CCAGTTTAAACGAGCTCGAATTCCATTTAGCTTCAATAAACCATGTT	GTGGCATCAGCAAACATGGACGCTC
hut1	SPBC839.11c	CCAAACCATAGGGCTTCAAA	TTTCTCCTGCATAACTGCCC	GAAGCAGAAAGTCTGTGGGC	ATTAAGCGTCTCTGATTAATCACTT	CTTAATTAACCCGGGGATCCGTCTCTAAAGAAATTGATGAACCAAAGGT	CCAGTTTAAACGAGCTCGAATTCGTTTGCCTTTATTTTTTTAAAAAA	TCTTCTAAAAGAAGAAATGCAAGCT
hxk1	SPAC24H6.04	TAGCAATCTCGGAAGAACCC	TGTACGAGAAGGCCAATGGT	CATTCCGAATTGGAAAACGA	GCCAATTTCATTTAATTGGTTCCGC	CTTAATTAACCCGGGGATCCGTCTTTGATAACTTCAGTAGTGATACACA	CCAGTTTAAACGAGCTCGAATTCGTCCACTCATTGTTTTTAGGTTTT	TAGCAATCAGAGGCAGATATCGTA
iec5	SPAPB1E7.14	CGCTATGATACACTACTTTGCGTA	CTCCCCTTGCTTCTTTTGTG	GGAAGCTCATCCATTTCCAA	AACCTCGTTCCTCAGTTCAGTTAT	CTTAATTAACCCGGGGATCCGTCTAACGGTGAGAGGAAAGTAATGAT	CCAGTTTAAACGAGCTCGAATTCAAGTCCTTACACGTACCATGTTAT	ATCGCTCTTTTCGTTCACGCATCAA
imt1	SPAC2F3.01	ATTTCATCCAGCATCAAGGC	GAGAAGCTTGCGACATTTCC	TCGTGGAAACAATGGTATGG	GTTTGAATATGCAGCGATTCTAAGC	CTTAATTAACCCGGGGATCCGTCGATTGCAAACAGATGTAATTCACC	CCAGTTTAAACGAGCTCGAATTCTCCCTTCGTTTCTATAGATGGGCT	GGTACAAGATTGGTTAAAGTAATTTGC
ipk1	SPCC4B3.10c	TTAATCAACGCCTCGAAAGG	GCACACTATACAAATTCAAAGGAA	CAGATTTCTTGTTTGGCGTG	GATGCTCAAAGCACCTGCTCTTTAA	CTTAATTAACCCGGGGATCCGTCTTCAAATTAATAGAATAAATAGGATGCA	CCAGTTTAAACGAGCTCGAATTCTTATCTCATTGTTAATTTTTTTTC	GGGGTTGGCAAGTTAAGTATAGTA
kpa1	SPCC553.07c	GGCAGAGAAGCAGAGGACAC	CTGCTACCATCATCTTCAATGG	GCTAGAACGTTTGGCTTTGC	TTGTTGAGGTAGCTGTGATTTTGAG	CTTAATTAACCCGGGGATCCGTCCCGTCAAAAAACATTAAGGCGAAT	CCAGTTTAAACGAGCTCGAATTCAATTTATTAATCTTGACCTTAAAGCAACA	AATTTGGCGCATACGCTGCTGGCGT
lsd90	SPBC16E9.16c	TTCCTCGTTTCCTTCCTTGA	CTTAGCGCCGATTTTCATGT	CCTCTGTTTGTCTTGCTCTGTC	AGGTCTCTGTGATTGATACTCTCT	CTTAATTAACCCGGGGATCCGTCGATGATGAAGAATAGAAGAATGTAAGAGA	CCAGTTTAAACGAGCTCGAATTCAGGGAATACTTGCAATATCAAAAT	ATTATCTAGCAAGGCCAAAGCAAGC
lsm1	SPBC3D6.08c	CTTCGCAAAATGTTGAGCCT	ACCCAGAAGTTGTGAATGGG	GATAGATGTCGCGGAAAGGA	GACTTCCCTTTATAACTAGAAAGTC	CTTAATTAACCCGGGGATCCGTCTCAGCTATTATTTGGATGTAGCAT	CCAGTTTAAACGAGCTCGAATTCACAACGGTTGAACAAATTTATCAC	TACTAGAATGGATTTGGCCAGCATC
lvs1	SPBC28E12.06c	CACCTACTTCAAAATCAACAAGCA	CCCTCAAGCCTCGATAACAA	ACTAAGCCAAGCAAGCAAGC	CAGCAAGTTTTCATAGTTCACTTCG	CTTAATTAACCCGGGGATCCGTCAGCAGCTTACTTGAATAAAAGATA	CCAGTTTAAACGAGCTCGAATTCTTTATGTCTTAATAATAGATTAGAA	CCCACAGACAATGCCAAGCAGCAGA
lys7	SPAC17C9.02c	ACTCTTCAAATTGTGCCGCT	TTTCAAAAGGCCATGCTTCT	CGAGGTTTAGGAAATGCGAA	TAAATCTTCTGCGATAAACACGTT	CTTAATTAACCCGGGGATCCGTCATATTGCTATTTAAATCGAATGAA	CCAGTTTAAACGAGCTCGAATTCTTTTTTTTTATTAACATGTATCATCGCA	TTTGGAAACGATGGGAGTTAATGTC
mat1-Mc	SPBC23G7.09	GGTTAGCCGTGAAAGGAAAA	GTAGGAAATAGGGGAACCCG	CGCACACAAAAAGGGAAAAT	GCCATACAACCTAATAGCCAGAAAC	CTTAATTAACCCGGGGATCCGTCTGTAGTTGTGAGTGCAAGGTAGGT	CCAGTTTAAACGAGCTCGAATTCTAATGGTAATATTTATGGTATTTAATAAAGA	GGAAACGAACGAGAGAAAACAAAG
med31	SPCP31B10.03c	CGCTCATCATCAATACGAAGA	CCGACTCTTATCATCGGGAA	AACTCTCATGATAAGGATATGATAGGT	AAGTTGTTTTGACATTGTTCCAGA	CTTAATTAACCCGGGGATCCGTCTGAATCGAAACAATTACTTGACCA	CCAGTTTAAACGAGCTCGAATTCAAAGAGGATGTATGTAGATATTGAGA	CTTCTGAAACTGCATAAAATGGCA
meu25	SPBC27.03	TCGCGACAAGTTTACTGCAT	TCAGGGTTCGTCAACTCCAT	CGACGTTGAACCGGTATTTT	TCAATGGTGAAATTTATGGCGAAC	CTTAATTAACCCGGGGATCCGTCTTTGGATCTTGAGGATGCTGGCAA	CCAGTTTAAACGAGCTCGAATTCACGTACTGTCACATAATTTTCTATCAC	GCATACTTTAACGGTCCTACACTT
meu8	SPCC550.10	ACTTTCGTCCGCATTTGAGT	CGCGCTGAGATAATGTCACT	GCTTCACACCAATATGCAACA	TTCCAAGACAGCCGTTTAGATAGCT	CTTAATTAACCCGGGGATCCGTCGATTAAAAAATTATATAGTGTTTAGACGA	CCAGTTTAAACGAGCTCGAATTCAACTACTGTGACACTTTGTTTAAA	TTAATGCACATAGCATCTGTAGTCT
mmf2	SPAC1039.10	AACCGTCGTGCAACAAATTA	GACCGGAGCAAAAGATGAGA	GTGCGCCAATTGGTGTTTAT	GACTCCATTCAGATGATAATGAGCT	CTTAATTAACCCGGGGATCCGTCGATAAAAAAAACACAAATACAAACGCA	CCAGTTTAAACGAGCTCGAATTCTATTCAGCGATTTCATTTTCATTTGG	AAGCTTCAGTTATCTTGAAGATACT
msh2	SPBC19G7.01c	AATGAAGTCGAATCCATGCC	CCCCTTGACAAACCATTAGC	TTCAAACCGCTGAGTCAAAA	AGTTGAAATACTTAAACAACAAGGCA	CTTAATTAACCCGGGGATCCGTCATTGATTGAATGTTCTAAAGCGCG	CCAGTTTAAACGAGCTCGAATTCAGAATGTGAGCAAGGTACTAATTG	TCATTGTGGTAAGTAAAGAAGTGCT
mud1	SPAC56F8.08	TAACTGAATGGCTTGGAGGC	GGACAGCAGCTAGTTGAGGAA	GCGCTTTTACTTACTGGACCTAAG	ACTGCATTGTTTTCTTCAGAACTTT	CTTAATTAACCCGGGGATCCGTCTTTTGTGTTTTCTTAATCACTCTTTGAGG	CCAGTTTAAACGAGCTCGAATTCCGACTTAATTCGATTTCGGGGAGA	AACTTCATCCTACGTACGTCAAAC
mug128	SPCC830.04c	CATAACGACTTTGGGGATTCA	TGAAGAACGCTCAAGGTTTG	CGAACTGGTCTGGGAACATT	AGTCACGTAAACTTCAACACTACC	CTTAATTAACCCGGGGATCCGTCGTTTATGATGCTTTGCAGACAGTC	CCAGTTTAAACGAGCTCGAATTCAGAAAGGAAAATTGAAAAGTTGAATGA	GGTCTTTTGTTGGCAGCAAAAGTTA
mug72	SPCC1902.02	AGCAAAGCATCACTCCAGAA	CCATACCACTTAATATGCGAAGC	TAAGGCCGCTAAACTCATGC	CTCCTTGCTAGAATCAATAAATTCC	CTTAATTAACCCGGGGATCCGTCCGTTTTTTAACAGCAACCTTAAGG	CCAGTTTAAACGAGCTCGAATTCATCTTTGAGGTTGTCTTTCTTTCG	CTGAATTGGTAAACGACGGAGACAA
nca2	SPBC4B4.02c	AATGAGGAACAGCCATTCAA	AAGTGGTCTCTCCATGCACC	GTGCGCGATCTAAGCCTATC	AGCAAAGTAAAGTCATTTGTTGGC	CTTAATTAACCCGGGGATCCGTCATTGCCAAACTGTTGTTATTCACC	CCAGTTTAAACGAGCTCGAATTCGCACTTTTATTTAATGTTTCATACA	AGTAGCAAAAGACAATGCCTTGCTC
new10	SPAC19G12.17	GGGTCTTTCACTAAGCAATTCG	TTAGCGAATAGCCCTTGCAT	ACAATACAATAGCGGCTGGC	AGTAAGATTGGAAGATGACTTCTAA	CTTAATTAACCCGGGGATCCGTCTACGAGCCAAGTATTTTGAAGTAT	CCAGTTTAAACGAGCTCGAATTCAAATATCGAACACCATATTATGCT	TGCAATTGGGTTTAAAAGTTAAGAGA
new11	SPAC23A1.20	TCGCTATTGCAACAGTAAAGC	ACCTCTGTCGCAGACACCTT	CATGCTTCAGGCCCCTATTA	AAGGGTACGATAGAATCGGTGAGAT	CTTAATTAACCCGGGGATCCGTCCTTCCAAATCTAGTAATGCTATTG	CCAGTTTAAACGAGCTCGAATTCAATTTTCAATTATGGCTTTGCTGA	TCTAGTCATATATTTTAAAACAACCGGC
new13	SPAC4D7.14	ATTTTGGAACCGGTGCATAG	GTTCACTGCAGGCTTTGGTT	AATTGCTTCAAACAAACGCC	GGTTTTAAATCCGGTTCCAACAAA	CTTAATTAACCCGGGGATCCGTCAATTGATTATTTGGCTTTGGCTGA	CCAGTTTAAACGAGCTCGAATTCTTAAAACAGAGTTCGGTACACCTG	CCCGTGATACACAGCAAGGGCAAAG
new14	SPBC839.20	GGGATTGTGTACGATTGCTG	TGAAATGTGTTACCTGCTTTCTC	AATTGCCGGTTACACGACTC	GGCTCTGTTTTATTTATGCTCGTA	CTTAATTAACCCGGGGATCCGTCTTATTTTGTGTTTGTGCAATAAACA	CCAGTTTAAACGAGCTCGAATTCCCTTACAATACGATGAAATTTAAA	TCAAGAAGAGGAGCGTGAACGCAAG
new15	SPBC8D2.23	GGGAATTGAGCAAATCCTGA	GGTATCCTTTCTGCCAACCA	TGGAATTCAAAAGGAACGGT	TTTCAGACCAGTACAACAGCCAAGC	CTTAATTAACCCGGGGATCCGTCCACTCCAAAGGCCCAAAAATCTGA	CCAGTTTAAACGAGCTCGAATTCGAGAATGATAAGGATCTCTTTATT	GTCAATAACTCAACGATAAAACCAACT
new16	SPBC24C6.13	TGACACACTAACGGTTTTTGC	TAAGCATCTCTGGCTTCCCA	TTTGGAATGCAAAGAAAATGC	AATCATTTAGATGTCACATACGGCA	CTTAATTAACCCGGGGATCCGTCGAGTTCGTAACAAAGCTTGAATAA	CCAGTTTAAACGAGCTCGAATTCCTGTTCCTGAATACTCTCATACAA	GGTGATCGTAAATGTGCAAGTTAG
new18	SPBC30D10.21	GGACGACCTTGAGTTGCATT	CAAAAACCGAATTGGATGCT	CAGCAATAACCTTGGCCTTC	ACCTGTAATGTTATAAGTCGCAGA	CTTAATTAACCCGGGGATCCGTCTACTAACGTTCTAAATTCTTTAAA	CCAGTTTAAACGAGCTCGAATTCTTTTTTGAAATTACTGCATCAAGC	TGGAACTGAGGAAATATGTTAGCT
new19	SPBC887.22	GCCCTTGTTGGTGAATCTTT	CCTGCAAAATCGATCGTACC	GGACCAACATGCAAGGGTAT	CGCTGAAGTACCTTAACCTGTTAAT	CTTAATTAACCCGGGGATCCGTCGGTATGCTTGCTCTTTCTCAAAAC	CCAGTTTAAACGAGCTCGAATTCGCGGGAAATGGGGAATCTTTCTTT	AATCAGTAATGCGAATACACCCAGA
new20	SPBC839.19	TGCGACTTCATCAATGGGTA	CACACGGGCAAAAATATGAA	CGATGATAGCGACTTCGTCA	CAACTCACGCCTCTCAACTAAG	CTTAATTAACCCGGGGATCCGTCGAAGTGAACGATCCTAAGAAGATG	CCAGTTTAAACGAGCTCGAATTCCCAAAGGAATTCAACCACTTCCAT	ACCCTAGAGGAATGTTAGTTATGCA
new25	SPCC330.21	GGCGTTTGAAATGATGGAGA	CTAACTACAACCGCCAGGGA	TGAACAAAAGAAGCACATGGA	TTAATGTCAAGTAAAACGTTGAATCG	CTTAATTAACCCGGGGATCCGTCCGAAGATGAAATACAAATGAGTAA	CCAGTTTAAACGAGCTCGAATTCTGACAAAACAGCTTGTATAGATTT	GCAGTTTGCTCATGGGTACAACCAT
new4	SPAC3H5.13	CCGCATTTACATTCGTCGAT	TTTGGGAATTTGTTTGTCCA	TACGACCCATTCACGTACCA	CTGAACAAGTACACCTACTTGACTA	CTTAATTAACCCGGGGATCCGTCTGAATTTTTAATATTTACGAAGTTAGGGA	CCAGTTTAAACGAGCTCGAATTCAAACGACTAAAGGAAAATTTTTGT	TGCTCCGCTTCAGATGTTTTC
new9	SPAC926.10	AGGCTGGGAATGAAGGAAAT	GATGAGCCATAATAGCCCGA	TGCCAAAAGTTTAAAGATGGC	GCATTGCAGAAAATTGATTTACCG	CTTAATTAACCCGGGGATCCGTCGGAAAAAATTGACTTTTAACTAAA	CCAGTTTAAACGAGCTCGAATTCAACTTTATATTTATAATTGGATTCACT	TTCTAGAGCTGACTTAGAGATTCAA
nhm1	SPBP4H10.20	GGCATGTGATATTACCGGTTT	TATTTTCGCGGCAGAACTTT	CCGTGTTTTGTGTGGTCAAC	GATTCTATGTAGCGGTGTCTGACAG	CTTAATTAACCCGGGGATCCGTCTTTAAATTTGTCTCTTCTTGGGTA	CCAGTTTAAACGAGCTCGAATTCTTGAAAATATGGTTGCCAAACTGT	CGAAGAAAACTTTCGAGTTTCAGAA
nse5	SPBC651.10	GACTAATAACGGTTCCAAGGACTC	ATTATTGCCTTTAGAGCCGAGTTC	TTCAACCGAAGAGTCAAGTAGCTA	AACCTTATCGTTGAAAGCTTCCTT	CTTAATTAACCCGGGGATCCGTCTTTGAAATGGCGTAAGCAATCTTT	CCAGTTTAAACGAGCTCGAATTCCTTAATAATTTAACTACAAATTAACAGAAGTCA	CAACCCTTCATAATTTTAAAGTAGAGTCA
nup124	SPAC30D11.04c	CGAATATTGACGAAGCTAAGGC	TGAGGTGGGTCATAGGGTTT	CCCCGAGCATACAAGAAGAC	GGACTACTGTTGCAATCACCACTTT	CTTAATTAACCCGGGGATCCGTCCAATACAAACTCATCGACAACTAC	CCAGTTTAAACGAGCTCGAATTCATTAATATTATGACATGTTGACAAGACA	AATAGGTGAATACGTGAAAGGGAGA
oca3	SPBC15C4.01c	CCCATTGTAAAATTTTGCTTTCA	TTGCATATGCTTCCTGTTGC	CATATTTCTGTTATTCGCCGTAGC	CATTGTAAAGTTGATTCGCTACCG	CTTAATTAACCCGGGGATCCGTCTTTGAACTCCAGATTTCCGTAAAA	CCAGTTTAAACGAGCTCGAATTCAAGGGTATAGAATATGTGGTGTTT	CGCCCGTACTAAGAAACAACAAAA
pan6	SPAC5H10.08c	TTGGCCTGACTCCTCAGTCT	TTCGATTTCCATCTTTTCGC	GAGCAAACACCATTGGATGA	CAACAGTTGGAAAAGTTTGGTGCGC	CTTAATTAACCCGGGGATCCGTCGCTCAAAATATCCAGAAATTTTGT	CCAGTTTAAACGAGCTCGAATTCGTCATGGATTGTTTTCAAATCACG	AATCGCCCGATTGTATAGGAAACGA
pbi2	SPCC338.12	CCGCCTATCCCAAAAATACA	TATCCATCGATGCAGGATCA	ATGTGATGGCCAAACAACAA	AGCCTTCTCAATGTACAATACGAA	CTTAATTAACCCGGGGATCCGTCGGCGAAATAACGAAGGCGAAAAAA	CCAGTTTAAACGAGCTCGAATTCATTTCTCTCCTTACAGAAAGTTTC	CTGTACCAATATTCCTCTCCTCGTC
pet117	SPBC1604.25	ATTTGCTGTGATGATGCCAA	ACACTAAAGACACCGGCCC	TCACCATTCACTTCATTCGC	TTGCAACATTTAATGCCAATGGCTC	CTTAATTAACCCGGGGATCCGTCTGGCAATAATTCTAGTTAAATTTA	CCAGTTTAAACGAGCTCGAATTCAACCAAGTTTTTAACACAGATTGG	TAGCTCTTTTGCCTATAACCCTCT
pex7	SPAC17D4.01	CGCTTGCTCTTTTTGACACA	TCTTGCTTCGCTTCCCTTTA	GTAAGCAGAGGCGTAATCGG	CCTGGTTCACGCCTTATGATTTAT	CTTAATTAACCCGGGGATCCGTCGGGCAAATAAACACAAGCACGTTG	CCAGTTTAAACGAGCTCGAATTCGTTGCTGCTGTTTTTAATTTAAGA	GAGTCGCTTTATATTTCCTAAACAA
pik3	SPAC458.05	CGGCTTTACCATTTATTCCG	ATCTGGCAGTCACCTTGCTT	CGTATTTTGGATTTCCACCG	CACTCAAAACTTGACTTTACATCGA	CTTAATTAACCCGGGGATCCGTCTCCATATGTAAAGCATTTATTTTTTGGA	CCAGTTTAAACGAGCTCGAATTCACATTAATGACTTAATGATTATATGCCCA	TTTATAGCCTGTATCTAGCGCAAC
pil1	SPCC736.15	GTTTTTCCCTTTCCCCAAAA	AACAATTGTGAGGCCGTAGG	GTGGAATTTGCAATGCCTTT	CCCGACTCCTTTCCATTTTTTCATA	CTTAATTAACCCGGGGATCCGTCCTTGCAGAAATAGAAATAGATGTG	CCAGTTTAAACGAGCTCGAATTCAAAAACTCTTTACTTTTTTTCTATTTGTCGT	CTTCTATGACAAAAGAAAAGAGAGA
pin1	SPCC16C4.03	TCAAGCTAGGTGTTCCGCTT	TGGAGCGTGAAATCTTGACA	TGAACAGAAATCTCGAAACATCA	CTTGAGTTTTGTCTCCAATTGACGA	CTTAATTAACCCGGGGATCCGTCTTTTTTTACCACAACGCTTCTTCA	CCAGTTTAAACGAGCTCGAATTCTTCATTTGCAAAACAATTACCTAA	AGCAAAGCGAAATCAAATCATTTTG
pma2	SPCC1020.01c	CTCCGGGTACAATGAAGCTC	TCTTGAAAGGATTGCCGTGT	TTTTGACGGTAGCCATTCTAA	TAAATGAGTCTGCAACCACGCCTAT	CTTAATTAACCCGGGGATCCGTCATTAGTCAAAGGTTATTAAAACGACT	CCAGTTTAAACGAGCTCGAATTCATTTAGAAAACCATTTCAACATATTCGT	CGCGTAATGTTTAATTAAAACCGAG
pmc5	SPAC1002.15c	CAACAACACAAATAGTTCAATCCA	GACTGAACCCATTCAGGCAT	TCCCCATGTAAGTTGGAAGG	ACTTCTATTTGCGAACATAATACGA	CTTAATTAACCCGGGGATCCGTCTTTCAAGGTACTTTTTTGATATTAACAAACG	CCAGTTTAAACGAGCTCGAATTCCTGTATAAAAATTTCATTCCAAAATAC	TAAAAAATGATGAGGAGGCAGAGAA
pop1	SPBC1718.01	TTTGAAAATGCTGAGGAGGTT	TCACCGAAAAATTCATTGGA	AAATGGAATGCGAAAAGCAT	GTTACTTACACCTCCGCTTGC	CTTAATTAACCCGGGGATCCGTCTTCAAGTAGTTTACAGACACTTAG	CCAGTTTAAACGAGCTCGAATTCGCTTTTATAAGTTGAGATACTAGA	GTAGAATGGACGCTATTTGAAGCTA
ppk19	SPBC119.07	CCAAAAACCCTATGCATTTACC	CTGGAAGCTCTTCCTCGAAC	CAAGCAGATGCGATTTTCTG	GAAACCCGTGTGCGTTTTACATGTT	CTTAATTAACCCGGGGATCCGTCAGGTCCTAAATGTTGCTTGCACAG	CCAGTTTAAACGAGCTCGAATTCTTTCTTTTAGTATTCCTCATATATTTAT	AAACAAAATGTTTTGCAAATGCAGC
prl65	SPAC19A8.16	AACTTCGATGCCACGTAAAAA	CATGCCTGAATCAAAAATTCC	GGAGGTTTGTGCATTGGTACA	CTATAGTTATGTCAATCGCCGCTT	CTTAATTAACCCGGGGATCCGTCTTTTTAAACGATATGAATATTTATGA	CCAGTTTAAACGAGCTCGAATTCTGTTTTAACGATCTGAGCAATTTT	TGATAAGGACCTTTTATGATTGACGA
pro1	SPAC821.11	CCGAAGATACCCAGTTGCTC	TCATCACGGTCTTCCACTGA	TCCTAACCCTCCCTGTTCAA	ACTAACTGTTCTTGAGGTTGCAAA	CTTAATTAACCCGGGGATCCGTCGCTAAACAATACTTATACAACTTTGAGT	CCAGTTTAAACGAGCTCGAATTCACACAAAAAAGATTTGAAAATTATGTGA	ACTGAAGCCAAGAATCTTAGCTTAC
ptc1	SPCC4F11.02	CACGCGAAAGCAAGTGTAAA	GAAGTGGTTCCAACAGGGAA	GATTGATTCGAACAGTGGCA	ATAATGTAGTTCAATGCAGAGCGG	CTTAATTAACCCGGGGATCCGTCATTCGTTCAAACACTTCAGTACCG	CCAGTTTAAACGAGCTCGAATTCGTATTTGATGGATTCAATGATGTG	AACTAGATTTGGACAGATTTAGGAT
qcr7	SPCC737.02c	CATATTCGAGCTAGCGCATTC	CATAGGCATTGGAGATGGGT	AACAGTCAAGGAAAAAGCAGC	TGGTTCATACGAATACTAGCAATGG	CTTAATTAACCCGGGGATCCGTCACTTAAACAATCACTTCAGCAAAA	CCAGTTTAAACGAGCTCGAATTCAAGTTTGCATGTCCTCCTTTAATC	TAGAGAGGAGAGGTCAAAGAGATGG
rec10	SPAC25G10.04c	TGGTTCTGATTAAGGATTGGTTGT	GTGCCATCTGAGCTCAAACAATT	GAAAGTCGCCATTTTAGAAACTCG	CTTATTGCCAAGTTCGCTGTAGAA	CTTAATTAACCCGGGGATCCGTCATTTTAGTTACGTTTAAGTGTTAA	CCAGTTTAAACGAGCTCGAATTCCTTGAACCTATAGTATCAAATTTATTGA	TTTATACCCCTGTCTTCTGCATTG
rec11	SPCC4E9.01c	TGAACGAAGGATTCGAGGAA	ACATTTTCAAGCTCCACGCT	TGCCTACGATCAACTATTGCC	ACCAAAAGTTGGAGTAGGACTTTGC	CTTAATTAACCCGGGGATCCGTCTGAAATCACTCAATTAATTGGTACGA	CCAGTTTAAACGAGCTCGAATTCAACGAAATTTTAACACTAATTAAACCCC	GTAACATAAGGCGTACCTTTTGATT
rpa34	SPBC11G11.05	AAGCTGCGACCGTTCTTAGT	TTTCGACGAATGCTGATCCT	GGGCTTCGACGAATTTATGA	TCTACTAGATAAAGAAAGATGTTGGGA	CTTAATTAACCCGGGGATCCGTCATCTACGCCCCAGTAGAATTTAAA	CCAGTTTAAACGAGCTCGAATTCATTGCTTGAATTAGTGTAATATTATCACCT	GCTTGACGATGCTGTGCAAGTAGAT
rpp101	SPAC644.15	TTTGTAAGGGCATAGGACCG	TTTCAATACCCTCGTCAGCC	TACAAAGGGCCACAAACTCC	TCACTATTCTGGAATTGAAAAGAGT	CTTAATTAACCCGGGGATCCGTCTTTGACCAGTGCTGTTCTCTTGTT	CCAGTTTAAACGAGCTCGAATTCTTTCCCTAATCTGCTAGCATGAAC	AGTACTAAAACACTCCTACCGATT
rps1401	SPAC3H5.05c	TCGAACAATTTGAGAATTAGGGA	CAACACCGAAAACAAGCTCA	CCGGTTTAATGCAGAAAGGA	ATATCACTCGTCTTGTTCAACTTTT	CTTAATTAACCCGGGGATCCGTCTTTGATATCTTTCCTCCCTACAGA	CCAGTTTAAACGAGCTCGAATTCGCGTTTTCGTCATTGCTTTACAAT	CGTAAGCACTGAAGAAGATCCAAT
rps401	SPBC19F8.08	TCGCCCATTGCTTAAGAGTT	CTTGTCCAAAAGCCAGTGGT	GCCAAGCGCTCACTATTCAC	ACAATACTCATTCCAACGTTTAATGA	CTTAATTAACCCGGGGATCCGTCTTTTGGTGGATGCAGTATTCAATA	CCAGTTTAAACGAGCTCGAATTCATATTATTTTTTCAAAAAGCAAATGCACA	TACCAACACGCATATCCAACTAAG
rsa3	SPAC6B12.19	GCAGATTTGCTAAGAACGGG	TTTTTGATCGTTTGTTGCCA	TGCGTCTTGGACAATAATCG	AGCTTCAGAAGTATTTGTGTCATCT	CTTAATTAACCCGGGGATCCGTCTTTTCAAAGCTTGTTTTGTCGAAG	CCAGTTTAAACGAGCTCGAATTCTGGTTTATATAACTTAGCAAAAAACAGACC	ACGCAAAAGAAGCCCAGAAAA
scd1	SPAC16E8.09	GGATGGTTGGAGATATCCCTT	TTGCGATCCTGAAAGTAGGC	CTGCACAGAATGTGCCTTGT	TCAACTGATCGCCAAGTGTCTCACT	CTTAATTAACCCGGGGATCCGTCAACTGATAACTTCTTCTCGAGACT	CCAGTTTAAACGAGCTCGAATTCACTAGCATTGTGCTAGCTGTACAT	CGTAGTGCGCAGTTAATCATATTC
sdc1	SPCC18.11c	GGAAGCAATTATCCAAGCGA	CGGGCGTAACTTTCTCATTT	ACCCAGATGGATGCTAAACG	CCCAGTTGTGAATGCTAACGTATT	CTTAATTAACCCGGGGATCCGTCAATTCAGGCGTTTACAAATGAAAT	CCAGTTTAAACGAGCTCGAATTCATACTCTTTTTGGAGAGCAAGGCA	CCAATTTCCTTCACTTTCTGGCGTA
sfr1	SPBC28F2.07	ATTACCTTCTAACAAAGCCTACGC	TGAGTTCAGAGTTAATTGTTTGCG	TTAGGGTTCGTCGGTGATTAAATC	TGTGCTTCAGTCTTCTTCTACCTA	CTTAATTAACCCGGGGATCCGTCTTTCAGTTAAATCGTTTTAAAGTACT	CCAGTTTAAACGAGCTCGAATTCAGGACTCCTTACTATTGTTAAAAA	CCAGAAGGTTCAAAATCAAGAAATTT
sif1	SPCC1235.06	ACAAAGCTGTTGCTGGTGAT	AGTCGAGCTTGTTCACTGGC	ATACAGTCAACCAAGCCAATTCTC	TAGTTTCCCAAAAAACACGAATTAG	CTTAATTAACCCGGGGATCCGTCGTTCGAAGTCTTTGAATCAGCAGA	CCAGTTTAAACGAGCTCGAATTCTAGTTGTTAATTTTCAGCATTTAC	TGTTTTCACAGCTATCCCAGAAAT
sir1	SPAC10F6.01c	AGAGTTTCAAGGAGGTCGCA	ACCACGTACAACGCATCTGA	TGCCATGATGAGCCATTTTA	TGAGGGATAATCTGAAGAGAACGT	CTTAATTAACCCGGGGATCCGTCGACTATTTCTTATGACAAGTATTTGA	CCAGTTTAAACGAGCTCGAATTCACGTCTATTTTAGTCAAGGTTGGT	ACGTCTATTTAAATCCAAGTATGCTAC
SPAC1039.01	SPAC1039.01	TGGCTCACTTGGGTAATGTG	GTCAGAGGAAGGCTCAAACG	AGGGCTTTCAAAGACTTGGG	TAGTTTGTTCTTTGGCTCTGAACTA	CTTAATTAACCCGGGGATCCGTCTTTTAAGAAAACTAAAACAAGACT	CCAGTTTAAACGAGCTCGAATTCTTTATTGTTATTCTTTTCAATTATTTGCCT	TTCCACCATCAAGTTGAGACTTATG
SPAC1039.07c	SPAC1039.07c	CAATCCTGACCACGGAGTTT	CGGGTCCAAGATGCTATTGT	CACCAGGAAAACGAAAGATG	CATAACGTAGAAAGAATGGTGCATT	CTTAATTAACCCGGGGATCCGTCGTTTATAGTCAAATTTTTAAAATT	CCAGTTTAAACGAGCTCGAATTCACATAAACTCGGCAAGCAGCCTAT	TAAGGCTAAAGATGTAAAGGTCGC
SPAC1039.11c	SPAC1039.11c	TGCTCCCCTTTTTAAGTTGG	TTCGACTTCATTCGATGGAT	TTGACGATTTCGCTGCTATG	CGAACTTAGACATATTCCTTTTTGT	CTTAATTAACCCGGGGATCCGTCAGTTATCAATAAAAAAAACTAGAAGGTGGT	CCAGTTTAAACGAGCTCGAATTCATGACACAATTTGTTTAATTACTG	ATCTAGTGCTGGTAAAATTCCTCT
SPAC1071.13	SPAC1071.13	TGCTATTGCTCGCATCTCAC	GAAAAGATGATTGGATCGCC	TGCAAATCAATCAGCGAATC	CTCAGCTCATTCCTTTTCCTTCAT	CTTAATTAACCCGGGGATCCGTCTTCTTCATTTTTTTTTTTTAATTACA	CCAGTTTAAACGAGCTCGAATTCATAAGATAAACGATAATTTTCATTCA	TCTGCATCTATGTAAAAGTTAGAACGT
SPAC1093.07	SPAC1093.07	CCAACAGGGAAAGATGAGGA	CGTTTGGTCCACGCTAAAAT	CAATGCCATTTGTTTTCCCT	TGTTACAGGGCAATAAGTGTGAAA	CTTAATTAACCCGGGGATCCGTCATATATACATACCTGACATCCTGA	CCAGTTTAAACGAGCTCGAATTCGTTGGGACTAAGCAAAATTCAGGA	TCTAATAAGGTTGAGATACTGTGCG
SPAC110.05	SPAC110.05	AATTAGGAGGAGAGAGCGGG	TGAAGGAGGGAGGTAAGAAAAA	TGCTAGGCCATTTTCTCGTT	TCCGGGTAATGGAAGGATAATTTGA	CTTAATTAACCCGGGGATCCGTCGCGTCCATATTCCTTCAGTCATTC	CCAGTTTAAACGAGCTCGAATTCGCGTTATAGTTATTGCCAATATTC	GTTAAGCCCAGTGGAGACAAAGATG
SPAC11D3.11c	SPAC11D3.11c	TCGACTGGTTATTCGGTTCC	ACCTTTTTCTGACGGCACAC	CCTGGCGATTAAGAATTGGA	TCGTATTAAAACCATTTCTTTACAA	CTTAATTAACCCGGGGATCCGTCTATATGAAGCAATTGAGGAACTCT	CCAGTTTAAACGAGCTCGAATTCTGGATTTGAGTAATGTAGCTGATG	ACTCTATATCTTCAATGGAATCTTG
SPAC11D3.19	SPAC11D3.19	ACTCGCATTTCCTGCATACC	CGCCCTTAAAACATCCAGAA	AACCGTCCAACCTAAACAAAAA	CCGCAATGCTTCATCTCACTAACGC	CTTAATTAACCCGGGGATCCGTCCAAGGGACTCGGCAAGCATTGTTA	CCAGTTTAAACGAGCTCGAATTCAGCAAAACTATATTTTTAATGTATCGAACC	TTTGGTTCAACAACGCCAAATTATT
SPAC12G12.17	SPAC12G12.17	GGCTTTTGTTAGTGGGCAAG	CAAAGGATCCATCCATCTGT	ACCAGCTTGGTACTTCGTGG	CTCAAAAGAATGTGAGAATGCAAC	CTTAATTAACCCGGGGATCCGTCCTTCTTTTTGAAATGACTTCTTCTC	CCAGTTTAAACGAGCTCGAATTCGGTCAGACATTCCGTAAAGGACTG	CCGTATAAAGGGAAGGGGATTTATG
SPAC139.01c	SPAC139.01c	AAACATTACCGCTTTGTGTAGTCA	AAATTAGCAGATGAGTAGCAAGGT	TGAGCCAGTACACATAAACTAAAATCT	AATCTTTACATTTCGCCAACAGTT	CTTAATTAACCCGGGGATCCGTCTTTTTTTCTTTTTTTTAACTGAATTTACCA	CCAGTTTAAACGAGCTCGAATTCAGACCAGAACTAGTAGTTTATGAA	AACATCATTGGGTTTTCATTCAAAG
SPAC1399.06	SPAC1399.06	GAGAGGGAGATTGGGGAAAG	TGGAAGGGAGGAAGAGTGTG	CAAAGCAAGCTGGAGAGGTT	AGGCGATGCAAGAAAACGATTATGA	CTTAATTAACCCGGGGATCCGTCCGTTCGATTTGAAACAAAAGGAAA	CCAGTTTAAACGAGCTCGAATTCACAAATCGCTCTACCATGCGTGGT	AAAGAACTTTAAACACCACGCTGT
SPAC1687.17c	SPAC1687.17c	TGCGTCAACAAGCCTTAGAA	ACCTCGTAACCGGAGGAGTT	TTGCTCGCGCATAAAGTAAA	GTGCGTATTCCAAGTTAATTGAGGA	CTTAATTAACCCGGGGATCCGTCTTTTTATATATTTTAGCCAGGATG	CCAGTTTAAACGAGCTCGAATTCCGCCTGAAGAGAATAAGAAAAGAA	AATAACAAGAAAAGCTCGAATGGC
SPAC17A5.19	SPAC17A5.19	TTCTCGATATTCCACCGTCC	GGTATTCGACGAAGCGACAT	GTGTCCCTTCCCTTGCATTA	TGACTAAAACAAATCTCGATTCACG	CTTAATTAACCCGGGGATCCGTCTATTAAGTAAGAAAGGTCTTATAGGCA	CCAGTTTAAACGAGCTCGAATTCTCCCAAGATAAAATTTAGATTTAT	ACTCTTTGAAAATGAGTTGCCGTA
SPAC1834.13	SPAC1834.13	TCTTGCTTCGCTTCCCTTTA	CGCTTGCTCTTTTTGACACA	GCGTACCGAGTTTTTGCTGT	TTTTGCCCCGTCTCGTTTCT	CTTAATTAACCCGGGGATCCGTCATGGTATATAGAAAATCGACCTTA	CCAGTTTAAACGAGCTCGAATTCCGTTAGGACAGTGTAGCTCGGGAT	GCTAATGTCACCTTTTTCACATAAC
SPAC186.02c	SPAC186.02c	GTTGATATGCGACTTGCGTG	AGCTTCTTCAAAAGGCCCTC	TAAACCATATGCTGCGTTGC	ACACCTAGGATCATATGGTTGTTT	CTTAATTAACCCGGGGATCCGTCTGTTGGAAGCAAAGGGGTAAAATG	CCAGTTTAAACGAGCTCGAATTCGCAAATTAGTATTAGTCTCTTGAA	ACGTTACTAATCTCTTGAATATGGGT
SPAC1952.04c	SPAC1952.04c	AAGTCAACCGAAAATGACCG	GGTATCGGCAAGAAGAGGAA	CGAAACAATAGCAAATGGGG	TGACTTGGGATGCAAGATTAGAAAA	CTTAATTAACCCGGGGATCCGTCCTCACGTTAAGAGTCTTAAAATCT	CCAGTTTAAACGAGCTCGAATTCTGTTCTACCTTAATTCTATTTATTGT	TTACCAGCATTTGTTTGGGC
SPAC19B12.06c	SPAC19B12.06c	GAACACCCTGTTTACTGTTTGC	GTTCCGCTAAAAATCCGACC	ATCAGCGGTTGGTCTTGGTA	TATATTTGCTGTTTACTTCACTCGA	CTTAATTAACCCGGGGATCCGTCGCTATTTATTAATTAAGTTACACCT	CCAGTTTAAACGAGCTCGAATTCAAGCTTTATAGTTATATTTACTGTTGT	ATCGCATTTGGCAAAGCATGAATGA
SPAC19G12.05	SPAC19G12.05	CGCTCTCCTAATCACCATGA	AACACCGCCAGCTATAATGC	CCGTGTTTTCCTCTTCCCTT	GTACAACAAAGTGGTAATAAAGGTA	CTTAATTAACCCGGGGATCCGTCTATCAATTAAAAGTGAAATATAAACA	CCAGTTTAAACGAGCTCGAATTCATATCCTCGTAAGCAGTGGAATAT	AACATCAACCCAGATATATGGATTT
SPAC1B2.06	SPAC1B2.06	CAAATGGATGGTCAATGCTG	TAGGAGTTCAGAGGGCTCCA	TTGCTTGGCTTTTGAATGTTT	CAACATGTGTGCTCCGGTTAGATCC	CTTAATTAACCCGGGGATCCGTCCCATGGGTCAATACGTTTGTTTGA	CCAGTTTAAACGAGCTCGAATTCAAAATTCATTTATTAACATTTGCAAAACA	CATCAGTTCAGCTACCCTTGTAAA
SPAC1B3.20	SPAC1B3.20	CCGGAGCTTTTCTTTCAATG	GCATTCCTTAGGTCCGTTTG	TCCGTTTGGAAAGACAGACC	AAAGGCAAAGCATTCACAAAATATG	CTTAATTAACCCGGGGATCCGTCTTTTTATGTGTTTGGTTCTTGGTA	CCAGTTTAAACGAGCTCGAATTCAACCCATATGGACTTTACGGACTG	AGCTCTTCTCAACTTAAACACAGT
SPAC1F12.07	SPAC1F12.07	CTTTTCTGGGGCTTGAGTTG	GAGGTAATCATAGCGGCAGG	GGTGGGACAATCCGATAATG	CCACATATGAGATTTAGACGCGAA	CTTAATTAACCCGGGGATCCGTCTTTGTTCCGTGAGCTCAAGCAGAA	CCAGTTTAAACGAGCTCGAATTCCCTTTTTTGATTCTGTCTTAAGTT	AATTGTTGGTTAGGTATTCTGCGT
SPAC20G4.09	SPAC20G4.09	TTCTTTTCAACAACAATTTCAGC	GCATACGCATAACCATTTGCT	GGGGCTGATTTCGATGAGTA	TTCGTCACTTACTCTTGGTATCGTT	CTTAATTAACCCGGGGATCCGTCGCAACATAATAATAAGAAATTATAGACTCTGC	CCAGTTTAAACGAGCTCGAATTCGTGAACTAATGCAAAAAAAAATTT	TTGGCTATTCAAAATTCCACTTGA
SPAC20H4.09	SPAC20H4.09	CTATGGGGACAGCCAGGTAA	AAGCGATTGGGAAATAAACTCA	AACAAGCGATGTTTTGGAGC	GGAGAAAGCAGTGGTTGTTGGAAGT	CTTAATTAACCCGGGGATCCGTCACTCTTGCGTAGAGAGCATCAAGT	CCAGTTTAAACGAGCTCGAATTCTATATGTTAATACAATTTCATGTTACCGGT	TGATGTTGTAGCCTTTGAACCAAT
SPAC222.17	SPAC222.17	CCTTTCTCTTTTCAGCAGCG	TTGTTGGCAAACTCGTTCAG	TTCGTTTGTTTTTAAACTATGCCA	GTAAGCAACGCATCTATCTGTGAT	CTTAATTAACCCGGGGATCCGTCTATGCTCTTTCAGAGGAAGATTCA	CCAGTTTAAACGAGCTCGAATTCAATTTGTACCGATGCTAACGTTTT	TTGCGATTTTGAATCCCTTTTCTAA
SPAC222.18	SPAC222.18	CCAAGGAAGCAATGCAAAAG	AAACCCTGTTGGCGTATTTG	CCATTCGACTGAAGTCCGTT	CTAAGCAGTTATGGGAAAAACTGGG	CTTAATTAACCCGGGGATCCGTCTAGCTTAAATTGCAAAATCTAATGCT	CCAGTTTAAACGAGCTCGAATTCAGAAGAGGGTTTACTACAAGAGTA	GCAAAAAAGCTCAACGCGTAGCTAC
SPAC22F3.15	SPAC22F3.15	GCAGGACCTAATTGTAGGCG	GCTTGAAGATTTGGGATTGC	AGCTGAAAACAGCGACGATT	AATCTACCGAAAGCAAATGTCTCA	CTTAATTAACCCGGGGATCCGTCTACGAATAGCTATCCTTGATGTGT	CCAGTTTAAACGAGCTCGAATTCAAATCTGTAAAAAGAATACAATCTAGTCA	AGCTTCTCATTACATAAGTCTTAGCT
SPAC23H4.21	SPAC23H4.21	CGAAAGTCGAGAGACCACTG	TGTCGCATTACCAGAATCCA	TGACATTCGCTAACTCAAGAGC	ACAATAAGCTGGACGAAACTTGTAT	CTTAATTAACCCGGGGATCCGTCTTTAATAACAATCCGTTAGATATAACA	CCAGTTTAAACGAGCTCGAATTCAAAGTCATTATTAATGACCTTATTTCTGT	TCTTAATAAACTGGATTGCTCAACTCT
SPAC24B11.09	SPAC24B11.09	TGTGGATTATTTGTTGGCGA	AAAAGCGTTTAAAGCCAGCA	CGGACAAACAAAGCAATGTG	TTTTCGGTTTTTTCACACTACCATC	CTTAATTAACCCGGGGATCCGTCTTGAGTATATGAGAAAATAAAAAAAATTGGAGG	CCAGTTTAAACGAGCTCGAATTCAAAAAATTTCAGACAAAACTTACT	ACCAACAAAAGAAAGTAAGGTTTGA
SPAC24H6.02c	SPAC24H6.02c	TGGAACAGTTTCTTCTTTAAGCC	TATACCGTGCAAAGCTCCAC	CAGCACTATACAAAACGCGCTA	ATCCCCAATAGCTCGCTGCAAGACT	CTTAATTAACCCGGGGATCCGTCTATGTTTGAAAAATTTTTGTGTTCGGA	CCAGTTTAAACGAGCTCGAATTCACTAGGAGAGCGATCAAATTGGGT	CGTTTGCAATAATTCTGTATAGCCC
SPAC25B8.08	SPAC25B8.08	TGTCAGGTAGGTGAAACACGA	GGCATCTTTATTGTCGCTCC	TCGAAACACAAGTGGCTTTG	GTATATCATGTGTGAAAGTGTTTTG	CTTAATTAACCCGGGGATCCGTCCCCAACTTCTCAGACTCAGGTGCT	CCAGTTTAAACGAGCTCGAATTCCCAACCTGATTTGTCAGTTTTCGT	GTTAGTCAGCACTAGGAAGTCAGTA
SPAC25B8.20	SPAC25B8.20	CGATCGCCGTATGAGTAAAAA	CGTGCAAAAGTCTTGCTGAA	CTACTTTCCCTGCAAGCGAG	AAGGTTATCAGGATGGATGCATC	CTTAATTAACCCGGGGATCCGTCTCTTCTCAAGACAGCATACAAAAA	CCAGTTTAAACGAGCTCGAATTCATATTTTTTTTTAAAAAAATTGCAAGGTCTCA	ATACAGAGTCATGTCACAGGGATT
SPAC26A3.17c	SPAC26A3.17c	CCCGATTTGTCGTTTTGAAG	GGAATTCCACCGATTCATTC	GGCCCAATCTTTTGGTGATA	TGCATGTTTCAGATGGGTTATTTG	CTTAATTAACCCGGGGATCCGTCTTTAATATGAAGATGGCAGGTATT	CCAGTTTAAACGAGCTCGAATTCACTTGCTGAACTATACGCTTGTCA	CGTTTAATTTAAGTACGATGACGAA
SPAC27E2.14	SPAC27E2.14	TTTGTTTGTGCTCATCTGCC	TTTGCTTTTCGGGAATTCTG	CGCAAAATTCCAATTCCACT	TTGGCAGAATGATGGGGCCTCGTGG	CTTAATTAACCCGGGGATCCGTCTTCTTTTCTCCTGTCTCTTGCATT	CCAGTTTAAACGAGCTCGAATTCAAATAAGTCAGAAAAGATAAAATGCCAGT	GAATACAGAAATCATCGCTTCCCAC
SPAC29A4.22	SPAC29A4.22	AGACTGACTAAGCTTGCCGC	CTGTGGCCAAATGTCATACG	TTGCGAGTAGACTCGGACCT	CATACTTGAGACTGCGATACCAC	CTTAATTAACCCGGGGATCCGTCTGTTATCCAGCATCGTCATCCACT	CCAGTTTAAACGAGCTCGAATTCATTACCCACCCACTGACAATCTAA	CTGGACCAAAGGTCCGGCCTCTGGA
SPAC2H10.04	SPAC2H10.04	TTCCCCACTTTTTCAACTGC	AAAAGCATGTACAAGAATGGCA	TGAAAGGCGAACAGAATGAA	ACCTCCTACCAAGGTTTCTAATAGT	CTTAATTAACCCGGGGATCCGTCGGGGTAGAGGAATGGTGAGTAGTA	CCAGTTTAAACGAGCTCGAATTCCAAGTATTTCGATTCTGCCGCAAC	GTCAAAACCAATCGATGGTGAAGAC
SPAC343.21	SPAC343.21	ACTTCCCGCAAATGCAATAC	ACCAAACCTCCGGAGAAAAT	AGGCTCAAGCTTGGAACGTA	TCCGTAAGTCTGACGAAAAGATGGT	CTTAATTAACCCGGGGATCCGTCATCTATCTATTCGATTGGTGATTG	CCAGTTTAAACGAGCTCGAATTCGCTTCTCGCTATCTTTCTTACGGT	GCATAGGGATTTACAAGCCGAGAGC
SPAC3H1.02c	SPAC3H1.02c	CATTGCTCGTTCATTTTGAGG	CCCAGTTGCATCGTTTATCC	ACTCTGTTTGCGTGTCACAA	ATCTCAAACCTATTCATTAATAGCG	CTTAATTAACCCGGGGATCCGTCACTTTAATAAAGTTATCCAAAACAGCA	CCAGTTTAAACGAGCTCGAATTCTGAGGCGTGAACTCAACCAAAATT	CACAAGAGCACCGTTCTGAAAAT
SPAC4H3.16	SPAC4H3.16	GCCTTTGAAGGTATGACCCA	TGTTCAGAACGACATCTTTTCA	AAGAGAGAACGAGTCAAAAGTGTC	ACCTTAACACATTCATTTCAGCAA	CTTAATTAACCCGGGGATCCGTCAGCTAAATCTCGGATACTTCGAGT	CCAGTTTAAACGAGCTCGAATTCATATAATACGTGATTTTGTACAACATGA	TCAAGGTCCGCAAGCATAATG
SPAC4H3.17	SPAC4H3.17	CTGTACCGGAAATTCGCAAC	TGAGAAAGTACTCACTCCGAACA	ACTTCACACGTTGGCTTCAA	ATAAGGTTGTAAGACGAAGGCTAG	CTTAATTAACCCGGGGATCCGTCTTCAAACCGTGAATCAGATAATTG	CCAGTTTAAACGAGCTCGAATTCCGCCAGCCTTGTCAAAGCGGTTTG	ACGATGCAAACAAGCGTTTATCCGG
SPAC57A7.15c	SPAC57A7.15c	TGGAGGCAAATATCGTCCAT	TCCCGAACCAGATCCTTAAA	TCGAGGACCTTTGTTCCACT	CAATACTGATACATGGCACCTCC	CTTAATTAACCCGGGGATCCGTCGAGGAATTAGGTAAAATTAAAAAAATTCGT	CCAGTTTAAACGAGCTCGAATTCATAAAACGTGTTGAACATTTACAA	AGGCGAGTCGTTTTGTTTATTACT
SPAC5H10.03	SPAC5H10.03	GACGCGTTGTTTGATGAGTG	AACGGGATCACGAATGTTGT	TTTGAACAGTGATTGCTCGC	ATGACTGAGAGAACACTGGGATAA	CTTAATTAACCCGGGGATCCGTCATTGAATGTTGGCAAGAAACGAGG	CCAGTTTAAACGAGCTCGAATTCGGGAAGTGCTTGCTTCTTCAAGTA	AATGGTTGAAAGATTTGTTCGTGC
SPAC607.02c	SPAC607.02c	TGTAATTTTGTACTGTTTCGCTTTCT	GTTCAGCCTCAAGAACGGAC	CAATCGTGTATCTGAGGAGCA	TCAACAAGAAAGATAGTTGAGTGTTT	CTTAATTAACCCGGGGATCCGTCATTGCGCTTGGATAGTAAACACAA	CCAGTTTAAACGAGCTCGAATTCTCTTTTTAATAATGAAAAAAGAAT	CCTTCAAGCGTTTGACTCAAGCAAG
SPAC688.16	SPAC688.16	ACCCAACAGATTTGCACACA	GGCACATGTAAATTCAGGCA	CACCAGCGCTGACAAACTAA	CTTCTAATGTTTTGAAACGGATTTG	CTTAATTAACCCGGGGATCCGTCATTGTAATGATCTTAGTTTGGTCT	CCAGTTTAAACGAGCTCGAATTCGTGCAAATTGTTTTACAGAGCCAT	ACCCTTGATCTGATGAAATTGATACA
SPAC6F6.12	SPAC6F6.12	GGAAACAGCAAATGGACGAC	TCGAGATCCCTGTAGCTCCT	GCCGCAGTTTGTCTCCTAAA	AAAAATCCCAGTTGAGTTAATGTAG	CTTAATTAACCCGGGGATCCGTCGGGATGCTTAAGGATACTTCACAA	CCAGTTTAAACGAGCTCGAATTCGTTACTTTACTCAAGCCCCACAGC	ACGATTCTTATACCCCACTGTTTG
SPAC6F6.19	SPAC6F6.19	CCTCTGGCACTAAAAAGGCA	CGGATGAGCACGTTGTAATG	CGAACCCTTCGATTCTTCAA	AGAGCATTTTCGTTAACCTTTGGA	CTTAATTAACCCGGGGATCCGTCGATTTCAAGCTTTCGCAACGTGGA	CCAGTTTAAACGAGCTCGAATTCCCCCCCGTTTGTGTTTAAGCTTCT	GCATTTAGACAGACAACATCGACTT
SPAC6G10.10c	SPAC6G10.10c	TCATTGAATTGAAAGCCTTGG	ATTGGAATTGGGCTTGACC	ACCACTGGTAAGGGTCAACG	CACGCAGACGCGACTACAACCTAGG	CTTAATTAACCCGGGGATCCGTCGGTTCGAAATAACTAGTTAATTATTGT	CCAGTTTAAACGAGCTCGAATTCAACGAAAGTACATTAATTCGATCA	GACTTTACTGGATGGACCAGTCTAG
SPAC7D4.14c	SPAC7D4.14c	GTGCCACTTACCCACGATCT	ACAGAAGGTTCAACGGCATC	AATCTTGCATTTGGGAGCTTT	GCAGTGTGCGTAATTGAAGC	CTTAATTAACCCGGGGATCCGTCTAATATTTAAATTTAACCAAAACAATAA	CCAGTTTAAACGAGCTCGAATTCCTATACTCTTCCGTAAGTGCGCGC	TCACATCCATTAGAATAGGCTTACA
SPAC869.01	SPAC869.01	TACACCCTGAAAACATCGCA	AATGGGATAGCAAGACCGTG	TGGTTGTTATTTCATGGATCTAATGT	ACTTTAAGGACTGATCTATCACATG	CTTAATTAACCCGGGGATCCGTCCCTGTACAGAAAAAATCAGTTCCT	CCAGTTTAAACGAGCTCGAATTCGCAACCACATCTCATGAGATTATA	GTTGAGTATTTGTCTCCAGGTACG
SPAC922.09	SPAC922.09	TGAAAATAGTCAACTCATGCCAA	CAGTACTCAAACCCCCTCCC	CGATACCAATAAATTGGCGG	GCTTAAAGCTGAAGCTTGCTGTATT	CTTAATTAACCCGGGGATCCGTCATATGATGCTTTAAAAAAAAGCAA	CCAGTTTAAACGAGCTCGAATTCTCACGCACTTCGTACTATTTTTTT	TAGTTGCTGGGCATTGCTATGTGGT
SPAC977.01	SPAC977.01	TGCAGAGTTTGCGGTACTTG	GTAATATTTTCGCCCGTCCA	TTGTTGGGAAAATGGGAAAG	TGTATTTTGGTCATTGGGCTCTTTA	CTTAATTAACCCGGGGATCCGTCGGGATCATGAAAACGATAAAGAAA	CCAGTTTAAACGAGCTCGAATTCCAAAAACCATGGTTTACTTGATTC	TGTCTATATGTCAGATTCGCAACT
SPAC977.03	SPAC977.03	AGCGACGACACTACCCATAA	CTATTTGGTTCACAACCGGC	TACACCCCCATCCGTAGTTC	ATTCCAATATTTCGCGCACTTTTC	CTTAATTAACCCGGGGATCCGTCGATCTATTCGTCTGGTTTCTCATT	CCAGTTTAAACGAGCTCGAATTCACTATTGGAAGATTGAAGACATTA	AATTCCATATGAATCTACCACATAC
SPAC977.07c	SPAC977.07c	ATTGCTCCGCGTTCAATAAA	AGTTGAGCTTGCCGAACAAC	AAAAACGGGTGGGTTCATTT	AAATTTCTGATTGACGGGAAAACC	CTTAATTAACCCGGGGATCCGTCAATGAAAAAATATCAAATATTTCGTTTGA	CCAGTTTAAACGAGCTCGAATTCAATTGTTTGAAAATTTCAGAAAAT	AAAGATGCCCACTATACCTCGCTAT
SPAC9G1.14	SPAC9G1.14	CCTGAGCGTGGTGGAATAAT	AAACCGTGTGCAGAATTTCA	TTGCTCACGTTTTACTCATTGT	GACCAGAATGAGAAGGAGTCAATG	CTTAATTAACCCGGGGATCCGTCTAATATCAGCTCCAAGTCTCTCTT	CCAGTTTAAACGAGCTCGAATTCCTACTGTAAAGTGATCTTAAGGAT	GCTGATAACTACTTTGCAACTCTGA
SPACUNK4.20	SPACUNK4.20	AAACTCGGTTTTGCATTTGG	CCAGAACTCAAGCACGAAGG	CCCACTCACACATTCTCCCT	TTGAGGTTTTGTCGGGAAGCTAGGA	CTTAATTAACCCGGGGATCCGTCCCTCTCAACGACTTGTATTCATCA	CCAGTTTAAACGAGCTCGAATTCACAAAAAGGCAACGATTGTAACAG	CCATGTACCACGCCCATCCTCCTAA
SPAP14E8.05c	SPAP14E8.05c	AACTGGCGGTTAGCAACTTC	AGCGTTTTGATCAGGTGTCAT	GATCCCAATGCAGCAAAAAC	TTCAGTATTTCGCAAATAATTCGCA	CTTAATTAACCCGGGGATCCGTCTGTATACTTTTGAAAATTTGAAGG	CCAGTTTAAACGAGCTCGAATTCATTCGCAATCCGCAGCATTGGATA	GCGATTGTTATCATGAAACTTGGCC
SPAP8A3.05	SPAP8A3.05	TCTCCGTTTCACTTCTTTTCG	AAGACCGATGGGATGTTCAG	TCACAAGGAAAACTCACCACA	GGTATTCCTTTCCACAACTCCTTC	CTTAATTAACCCGGGGATCCGTCATTTCTAAATGAAAATGATGGATCGAG	CCAGTTTAAACGAGCTCGAATTCATCCCTAACTTACGTATTATACTC	ACAGATATTCCCTTGTATTTCCCT
SPAPB15E9.06	SPAPB15E9.06	GCACCGAAATAGAACGAAGC	GGAAATTGCAAATGCGAAAG	GGATGGAAAGCCTCAAATCA	CGTAAAAGAAAAAGAAATCCAAGCG	CTTAATTAACCCGGGGATCCGTCTTCAATTTTAATTTTTTAAATCATTACATCTCC	CCAGTTTAAACGAGCTCGAATTCAAACATGCACAAGTTTAAACAAAG	TTGGCTGACACTAAAAGCCTTGTCC
SPAPJ695.02	SPAPJ695.02	TGTGTGTGGCTTTGCAATTT	TTATTTCGGTCATGCTTTTGG	CATTATCTCAAGGGGGTCACA	TCGCTTCCTTCTTCTTTATTTAGATC	CTTAATTAACCCGGGGATCCGTCGATGAAGGCAATACAAAATTATAT	CCAGTTTAAACGAGCTCGAATTCGACTTTTTCGACTCTTAAAAAACA	TTGATGCAAGATTGTTGGAGGCTAT
SPAPJ696.02	SPAPJ696.02	GCAGCATTCGAGCTGTTGTA	TTGCATTCGCCTTAAATGTT	TGAAGTTTACACCACATTGAGTCC	GAAGTAAGGTAATTGTTACATCGGT	CTTAATTAACCCGGGGATCCGTCATTTAGGGATTGTTTTTATGAATGTTTGAC	CCAGTTTAAACGAGCTCGAATTCTTTCGTTTTTACCGGTGCATTAAT	CAGCTATGTTGAATTAATGCAATCG
SPBC1105.18c	SPBC1105.18c	GGTGTCAATTGGAAAGCAGG	TTCAAACACTTTCGTGCTGC	GCACTGCAATGTCTTCAGGA	ATGCCAAACAAATATTATTGGGGCA	CTTAATTAACCCGGGGATCCGTCCTATGTTCACCTAAACGTGTTACT	CCAGTTTAAACGAGCTCGAATTCTTTGCGTTGCTTCGGTACTCACAT	ACGAATTTATGTGCTATTCATGCTA
SPBC115.03	SPBC115.03	TCGAGCTGTCGAAAACAAAC	CTGCAGTCTTAATCGGAGGC	TGTGAAAACTTCGTTAATACGCA	AGCGTAACTGGTATGTCTAAAATCA	CTTAATTAACCCGGGGATCCGTCAGTTTAACTTAATCAAAGTAATGA	CCAGTTTAAACGAGCTCGAATTCAAGAATATTTACAATTTTATTAAATGAAGT	TACGTTCAGTCCCAGTGGTC
SPBC13E7.11	SPBC13E7.11	GGTTTGGAAATGAAGAGCGT	TTTTTGTCCAAATTTCCAGAGT	CTAATGGCAAATCGGTGCTT	AGTTTATCTCGAGCATTGCAAGTT	CTTAATTAACCCGGGGATCCGTCCTGCGTATTAAATATATGTGAGAA	CCAGTTTAAACGAGCTCGAATTCGCTATGTTTTAAAAAATTCAAACACT	TTTTGATGATGCGTGTAATGTCA
SPBC14C8.09c	SPBC14C8.09c	CCGAATTTTTGTTGACCCAT	GAGATCCCTTCATTGCCAAA	CTTGCCCAACATACCGAGTT	AAATGGGATTTTCGAGCTAACCAT	CTTAATTAACCCGGGGATCCGTCATCATATCAATTCTTTCTTTGGAATAGTGG	CCAGTTTAAACGAGCTCGAATTCTTGATTGCCAACCGATCTATCTAG	TTTCCTTTGATGAAAGCTTTCGAAA
SPBC15D4.02	SPBC15D4.02	TCGTCCTTTCACATTCCTCA	GGGATTCCATTCCAGGATTT	AACACGTCAAATTTGCTAGCTG	CAAATCCTCCACTCCCAATTGATT	CTTAATTAACCCGGGGATCCGTCTGGAAAAGATTATAAAATAAGAAATTTACGG	CCAGTTTAAACGAGCTCGAATTCCTATCTCGCAGCTTCTAATTTCGT	ATGTATATTTCATCGAAAAGCCGAT
SPBC1604.04	SPBC1604.04	GATTTCCTTGCATGGCTTTT	ACCAGCCAAAGTGTAATGCC	ATGCATGTGCGGATTCCTAT	TACATAATTTCGTCCGTATACATTG	CTTAATTAACCCGGGGATCCGTCCGATAGTGTTTGTTTCTACAATCG	CCAGTTTAAACGAGCTCGAATTCTTTAAGTTCCATTTCACTCTTCGC	CGGAATCGGATGAGAAATAAGAATC
SPBC1683.01	SPBC1683.01	TCTAGAAATGCTGGGCATCC	TACTTGTTCAAGGGGAACGG	CATTACCTGGAATGTCGCAA	GGTTGCCAGGGAATGCTGAC	CTTAATTAACCCGGGGATCCGTCTCTGATAAACTCTTTAATTTCTCAAAGGATG	CCAGTTTAAACGAGCTCGAATTCTGTATTGGAACATCTTCAAATTTTTCT	AAAAATGATTACAGCATCAAACCCC
SPBC1683.05	SPBC1683.05	AAACAAGTGGGGAAAAAGACC	AACTGGGACATCGACTGAGG	AATTGGGTGCTGACATAGGG	ACAGCTCAGATTTAATTGTGTCCA	CTTAATTAACCCGGGGATCCGTCTTTCAAACTTGGAGTACTTGGCTT	CCAGTTTAAACGAGCTCGAATTCGGAATTGAAGTCCTTTTGTGTTTC	ATACCAATCGACATACGATAAGTTA
SPBC1685.17	SPBC1685.17	GATGGATGGGTTGAATTGGA	CAAGGCATGCCATACGATAG	CGCATTGTAACAGAATGGGA	AAGTTGTTAAAGAGAATTTCAGTAG	CTTAATTAACCCGGGGATCCGTCCGTCTCCTTTTTTACACCCAACTA	CCAGTTTAAACGAGCTCGAATTCTGGAATGTTAAAAGAAAAGGTATC	TTATACACACTTTCTACTTACACAC
SPBC16E9.20	SPBC16E9.20	CCATTCCAATGCCCAAATAC	TCAAACTCACGACAACCAGC	TGGTCCTATCTATATCTTGTTGTTGTG	AGAATGGAGAAAAGGTATGAATGAA	CTTAATTAACCCGGGGATCCGTCGAACAAACAAACCACACCGAAAAT	CCAGTTTAAACGAGCTCGAATTCTGACGAGCCCTTGGAGACAGGGAA	ATGCTACCAAAAATCTGTAACCTAA
SPBC1773.13	SPBC1773.13	GGCGCACACTATTCTCTGTG	TTTCTCACGAGCCTTGCTTT	CCTACTCGTGCTAACCAGCAT	ATTCCGACTTCCACGGCTGGGGCAT	CTTAATTAACCCGGGGATCCGTCATTGTCAAAAATATGCGATAGACT	CCAGTTTAAACGAGCTCGAATTCATCATCTATAAAAGTCAAAGAAATATTGT	CTGTTGTCAAAATGCTTAACGTAAA
SPBC1773.15	SPBC1773.15	TGCAAGTTGTACACCCCAAA	ACAGCAACATCCTCTTGGCT	AGGTCTTCGTCAAACGGGTA	CATACCTGATGCGAAATTTCAACC	CTTAATTAACCCGGGGATCCGTCGATGAGATTAGTAGTAATTGTTGT	CCAGTTTAAACGAGCTCGAATTCTTTTCTATTGATTTTTTTGTTTTTTTACTGT	TACCTCAGCATTGTACAAACGAAAA
SPBC1778.07	SPBC1778.07	TACTGCGTGCACCAAGATTC	TGCCTGTACAAAAAGAACGC	AGATTCACCCAAACTGTGGC	ACAACTATCCAAATAAAACCTATGG	CTTAATTAACCCGGGGATCCGTCAGTTTTTTTTGATGTTTCTGAGCTCT	CCAGTTTAAACGAGCTCGAATTCAAATTTTTGAACCAACATTGAATA	AAAGGATCATCCCAGCAAGTGGTGG
SPBC18E5.09c	SPBC18E5.09c	TTTGGACTTTGGAATCGGAG	CCATTGTACCGAAATGGACC	ATCGTTTCACACCCCTTACG	CAATAGCTACAGCGGAAACGCAGTT	CTTAATTAACCCGGGGATCCGTCTATATCTCCTTCATCAATAGGAAG	CCAGTTTAAACGAGCTCGAATTCTGGTCAAAGTCATGTAAGTTTAAC	CTGCTAGAATCGTTCAAGAGTTCA
SPBC19G7.19	SPBC19G7.19	GCTGAACCTCGTTCCTCAGT	AATTACATACGCCGACAGCC	CTGAGCACGTTCCTCAATCA	CAGTTATGAGCTATATTAGTGATAG	CTTAATTAACCCGGGGATCCGTCCTTTATAGTACGTTTATTAACGGT	CCAGTTTAAACGAGCTCGAATTCAAACATTTATTCCAAGTGTTGGCT	CAATTGATTGACAAGTGGTCCAAAA
SPBC1E8.05	SPBC1E8.05	AACGCGTTCTCATCGTTACC	TTGAAGGACGGCATTAGGTC	TCCAGACTTCATGCAAGCAC	GCAGCAAATTTCTACTCAGACCCAA	CTTAATTAACCCGGGGATCCGTCGATGGATAGATGATATTATGTAAG	CCAGTTTAAACGAGCTCGAATTCTTGTGGTATCCTAGAGGTATGATG	GGCAAAGCAATGATGATCAAAGTT
SPBC21B10.15	SPBC21B10.15	AAAAGGCTTGAAAACTGGCA	TTGTCCTTTTAAGCTCATACCCA	AGATGAAAGGCCCTGGAAAC	CAACCAAGGACACTACGAGATTTT	CTTAATTAACCCGGGGATCCGTCCGTGAAAAATTAAATTGTAGGATTCA	CCAGTTTAAACGAGCTCGAATTCTGAAATATTTACTATAATTTCGACGCCA	CTGTTGTTTCCTTACATTTGTTTTG
SPBC21C3.15c	SPBC21C3.15c	GAAAGACTGGGCTATGGTGC	GACTTCTCCAAGCAACGACC	CTATAGAAGCGGGAATGCCA	CAGGTGGTGTGGTGTTTTATAACCC	CTTAATTAACCCGGGGATCCGTCATTGGTTTGATTTTAAGTTATTGACAACG	CCAGTTTAAACGAGCTCGAATTCGTATTGTATCTTCTGAAGTACCAC	AGTTTCGCATAGACACATTATCGA
SPBC21H7.03c	SPBC21H7.03c	TGCTTCAGGAGGAAATACCG	TGACGATGAACGCAGCTAAG	TGAAAGTGTCAATTACGCGG	CGCGTCTGCCATGATGTTTTACGTT	CTTAATTAACCCGGGGATCCGTCCACGAAAATATATCAGCCAAACGA	CCAGTTTAAACGAGCTCGAATTCACTATCAGCGCTATAATGTTTAAA	TGTCAGAACCTAACATGCTTCTAA
SPBC25H2.16c	SPBC25H2.16c	TTTCGAATTCACCAGTTGGA	CGCATTTTCTGCAGTTAGCA	TGGTACACCACTGCTTGCAT	CAAAACAATTTCCTACGAGCGAAA	CTTAATTAACCCGGGGATCCGTCTAAGTCAATAATTCCAAATTGTTACAGCAG	CCAGTTTAAACGAGCTCGAATTCAGTTTATCTTTATTATCACTAAGTATATCA	GCGATATCCATTCTCAATGACGAAA
SPBC26H8.16	SPBC26H8.16	TGGCTACCAAGGTGGAAATG	TTCCAGCATCATGCAAACAT	TGCTCATTTCGCTAGCAGTC	AGTAGAACCAAAAGATGCAGTGAG	CTTAATTAACCCGGGGATCCGTCTGTTTTGGTGCGATTGCAATGTAG	CCAGTTTAAACGAGCTCGAATTCAAAGCAATAATAATAATTCTCTTTTCTACGT	AGTCATCATAAACACTTGCGTGCGA
SPBC27B12.07	SPBC27B12.07	AAGTGTTTGCACCTCGGTTT	TGCACTTTAATCCCATGCAA	TGCAGTCGACATTTACACGATTTA	GTTCTGTTGTCAAATTTCCTGAAGA	CTTAATTAACCCGGGGATCCGTCTTTGTCAAGCTACCAAATTTTGAT	CCAGTTTAAACGAGCTCGAATTCGTTATGGCCAGCAAAGCATTTCGA	TATCAACCACGAACACAAAGATG
SPBC29A3.11c	SPBC29A3.11c	TCCTTGTGAAGGAAAAGCAGA	GTGCTTTATGGGGCTGGTTA	TGGATTAACCAAAACAGGACG	CCTGTGAGTGTTGTGCTGTTACTGT	CTTAATTAACCCGGGGATCCGTCTTTTTGATCAATCCTTCAGAAATAAAA	CCAGTTTAAACGAGCTCGAATTCTTTTATTCTAGTTTTACGAAGTCTTTGTTG	AGATTGAAACGGTTAACTCGTGAA
SPBC2A9.14	SPBC2A9.14	GTTTTCCATCCCTTGTGCAT	TAACCCGATTTGGAAAGGTG	ACCCCCTTACAATACCAGCC	GGTGTTGTTACCGCTATACATTATT	CTTAATTAACCCGGGGATCCGTCTATATTATAGCACAATTTTTTTCA	CCAGTTTAAACGAGCTCGAATTCCATGCCATACATTAACTGAAAGAC	TTTTCAGCAAGACGAATAGGTAATT
SPBC30B4.09	SPBC30B4.09	CCCCACACGTATTTACACCC	TTTCTCCTGAAACGTCTGGG	CATCACAAACATCCAACCCA	TCTGTACACTTACCTACTGCCTTTA	CTTAATTAACCCGGGGATCCGTCCCTGTATACCTAAGAGAGGGAGAG	CCAGTTTAAACGAGCTCGAATTCAAGGGAGGTGGGAATGGAGCGAGG	AAAGGGCCCACTCGCTAAAG
SPBC32F12.17	SPBC32F12.17	TTGTCACGTAATCGGCAAAG	AAACCATCTGAGGCGAAATG	TGGGCATACCGAATGATGTA	TACTTGGCAATATCGCTTTACTTAC	CTTAATTAACCCGGGGATCCGTCAAGTCGGGTAGATGCGTATACACT	CCAGTTTAAACGAGCTCGAATTCTCCATCTTTCCACTTCAGCGAATT	ACAAATGCATATTCCTATACCATTCG
SPBC32H8.15	SPBC32H8.15	GTTGGCAAAAAGTTGGGGTA	GAGGGATGGAGAAGAGACACA	GCGAAGTCCAGTCTCACTCG	GTGGAGGTGAAGATGGAGATGGGTG	CTTAATTAACCCGGGGATCCGTCTGAAAGTATTATTTGATAATTAATTTTCT	CCAGTTTAAACGAGCTCGAATTCTATGCGGTTGTTGTTTAGTGGTAA	AACAACAACCTCATTTCGTCACAAT
SPBC336.16	SPBC336.16	CTGACTGGGTGCTTGACTGA	ACCAACCAAGAGGTCGTTGA	CGAAGGACTGGGAACAAAAA	TTAGAAGAATTGCTTGTTGGTTGGG	CTTAATTAACCCGGGGATCCGTCCAATTAATAAAAAATTACAATTTACA	CCAGTTTAAACGAGCTCGAATTCATTTTTTTCTACACCTAGTCTATT	GCTGAGAAAGGTGTTGATTCG
SPBC36.01c	SPBC36.01c	GCACGCTCACTGATTGTTGT	CTGGTAAGCACCATTCAGCA	AAACGCTATTGTCAGACGCA	AATCATTCCTCTTTGCTCGTTCTC	CTTAATTAACCCGGGGATCCGTCTAATAAAACAATGGTTAATAATAAAAATAATGGCG	CCAGTTTAAACGAGCTCGAATTCTCACTTTGGGGTCTTCTTCAGACA	ATTTCGACGTATTAGCTCTAGTCG
SPBC36.02c	SPBC36.02c	TTTGTCTTTCGTTGTTTAGGGAA	CAGATGCAGATTGGGAGACA	TTTACGACCGCTCACAAATG	ACCATACGATCTTTCACAGCATTT	CTTAATTAACCCGGGGATCCGTCTGTGAATCCGGAACTTTTTTAATC	CCAGTTTAAACGAGCTCGAATTCGACGTGTAACAATAAGACTTAACC	AAAAAAAGGATCCGGGTCCCAATTT
SPBC36.03c	SPBC36.03c	TTGTGGGCTATCCCATTGTT	CGTTTGCCTTTTCCTCAGAA	CCATGAAAAGAAACCAGACACA	CGCTCGCCTACTTAGAACACCAAAA	CTTAATTAACCCGGGGATCCGTCTTTGATAAGTTTAAAAGACGAAGATGAGA	CCAGTTTAAACGAGCTCGAATTCTGGATATCTTACTATCCTATCTTA	GAGACACCGACTAAAAGTAGCTTA
SPBC36.13	SPBC36.13	TCACCCGCTTAACATCATCA	TTTTTGTGGGGAGTGGAAAG	CGCTACCGGAAATTTAACGA	GAACTGGGCTGGCAAAAGCAAGCCA	CTTAATTAACCCGGGGATCCGTCTTTGTTTATCGTTTTGATTATTTATTCA	CCAGTTTAAACGAGCTCGAATTCCGATCTTTAGCGCATCCTTGTTTT	CGACACTACACGTTTTCCAGATTAG
SPBC3H7.02	SPBC3H7.02	TGAAGCAACAATCCACAAACA	GGAACAAGACCAGGCACACT	GAGTGTGCACTTCCCACTTG	AATTTTCCCCGAAACGACTTAGTTT	CTTAATTAACCCGGGGATCCGTCTTTTTATGCGGAAGAAAGAGAGAC	CCAGTTTAAACGAGCTCGAATTCTTAATTCTAGATGGTTAAGTTAACTATA	TATAGTGTCGTTGTGGCATAAAACT
SPBC460.01c	SPBC460.01c	CTAATCAGGTTACCGAGAATGCAG	TCCTTATAATCGGGGCTTAACTCA	CTGGGTAGAAAATTTGCCTTGTTG	TGAACGTGGTTTCTCTCTTTCTTT	CTTAATTAACCCGGGGATCCGTCTTCTGCGTTTAGATAAGTACCAAGA	CCAGTTTAAACGAGCTCGAATTCACAAATATCCCTTTTTATTATCACT	ACCGTGCTTTTCATTAGTAATAATTTAGG
SPBC460.02c	SPBC460.02c	AATAGGTCACAAGGAAAACTCACC	CAAGGAGTTCTAGTATTAGTTTTGAAAGA	AAAATGGTTTTCGCGACTCATTG	TTCAATTAACCCAGAAGTAGTGAATT	CTTAATTAACCCGGGGATCCGTCGATGATTTTACTAGATAATGAATTGGGGT	CCAGTTTAAACGAGCTCGAATTCAGAGATTGAGGGTTTATGCTCCAG	GTCAAACCACAAAATCTTAAACTTGA
SPBC460.03	SPBC460.03	CGACGAGCTACTTCACATTACATT	GACTCTTCAGAAAATGGGGTGATT	ATCCATATATATACGGCTTGGCAT	CAACGGCAATAAGTAACATTAGCA	CTTAATTAACCCGGGGATCCGTCTCCAAAGCATAAAAGAAAGACAAGA	CCAGTTTAAACGAGCTCGAATTCATTTATATTGGAACGCGTTGAGTT	AAAACTGAAACAATGCAAGCTTGT
SPBC460.04c	SPBC460.04c	TATCTCCTCGTACTTCATGGGATC	TGCTAATAGTTTCGGTAAGGGTTG	TTTATCGTCAACAAGCTTGCATTG	TTTCGCCTACATTAACCCCAATAC	CTTAATTAACCCGGGGATCCGTCTGTTCGCGTTTCTCAGTTTTAATT	CCAGTTTAAACGAGCTCGAATTCTATGCCATTATGATATGACAATAT	GCAAAATAATATTATGCCAAGCCGT
SPBC460.05	SPBC460.05	AAGTCAGTCTATTTCGGTAAGACG	AATTGATGGCTATGTCCGGAAATT	ACCCATTAGTGATTTCATACCATAAGA	TTGCACCCCTAAAATTGTCATCAT	CTTAATTAACCCGGGGATCCGTCTTTATGGAAATCAGCGATCAAAGA	CCAGTTTAAACGAGCTCGAATTCACTGTATTAAAGAACTACCTACTGCA	ACTTTACGTATTGTTGTCGATTTCA
SPBC530.02	SPBC530.02	TTCCTTGATTCGACCAAAATG	TGCATTTCCAACATCCTTCA	CGCCCATTTCATTCTTTCAT	AGATAATGAAAACGCTGTGACAATT	CTTAATTAACCCGGGGATCCGTCTTCTTTCTTATCGCTTAATTTGCG	CCAGTTTAAACGAGCTCGAATTCGTACTACTATTCACAACCATTAGT	TTTATACGCCTGTGTCTATTGTGT
SPBC651.07	SPBC651.07	TGATGCCCCTACACAAACAA	GCAATGTCCGTACAGCAACA	ATTGCGGACGAATTCAACTT	GATGTCCATTGATGAATCGATCGA	CTTAATTAACCCGGGGATCCGTCGGAGTAACCTCTTTTACAATTAAACACT	CCAGTTTAAACGAGCTCGAATTCTTTTCCTTACATTGCATTTCGTTT	GCATATTCAAAGGCGTCTAAAATAC
SPBC713.13	SPBC713.13	GCACAAACTCGATGCAATCA	TGGCTAAGGGGAATCATCTG	GAAGCCCAGTCAGCAAAGTC	GCACATCCACTGCCTCTGCATCTCT	CTTAATTAACCCGGGGATCCGTCCTTTGCGAGGGATGACAGTTAATA	CCAGTTTAAACGAGCTCGAATTCCCCTGCCAAACCACCTAGCACTTA	TTCTGTCGGATTGGATTTAATTTCA
SPBC83.10	SPBC83.10	TGGAGTGACCTTTTTCCATTT	CTGAATGCAACCAGCAAAAC	CGAAGAAGGTTGGTGTGAAAA	TCGTATAAGTGTGGTATTTGGAATC	CTTAATTAACCCGGGGATCCGTCTTTTTTTAATAGATAAAGAAGGTAGCT	CCAGTTTAAACGAGCTCGAATTCTTAAGCTACCTATAATAGTTAGTG	TTACTAAACGGGAATGACTGAATCA
SPBC83.12	SPBC83.12	GCAACTGAACTCTTAAACGTGG	ATGACCGCTGATGGTGAAAT	ATTCATTGTGAACACACGCC	ACTCTAAAGCACCATTTTACACGT	CTTAATTAACCCGGGGATCCGTCATCGTCTCCAACGCATCTTGAGTA	CCAGTTTAAACGAGCTCGAATTCTGCTACTGCAACACTGTTATACGA	CTCCTCAGTTCACTTGTTTGAGAT
SPBC83.13	SPBC83.13	GGCGTGTGTTCACAATGAAT	AGCAAAAGGTTGGAAGCAGA	TGAGCTACGCCCGCTATTAT	TAAACATTTAAAGCGCACAACACA	CTTAATTAACCCGGGGATCCGTCTTTAAATTTGACTAAAAATTCAAGTTTT	CCAGTTTAAACGAGCTCGAATTCGGTTTTTTTGACTTTGTTCATCCA	TGGTACACTTTCAGTAAAATGGAGT
SPBC839.16	SPBC839.16	ATTTTGTTTGCGCAGGAAAG	CATACCGGGCCAAAGAAGTA	TTGAATCAAACTTCTCCGACTG	CTTCTTAACCTTTTGTCTTTAGAGT	CTTAATTAACCCGGGGATCCGTCCAAAACTATTACCGTTGTGGTGAC	CCAGTTTAAACGAGCTCGAATTCTTCGCCAATGCCTGTCTCTATCAA	CGATTGTCAAAGAAGCAACAGTTT
SPBC887.01	SPBC887.01	TGATAATAGGCGGTCTGGTTG	TCTTTGATCGCCTTCGTCTT	GAGAGGTTAAGGATTCCGGG	AGCAGAAAATTCACGATGTTGGAAT	CTTAATTAACCCGGGGATCCGTCTGATGTTATTTTTATGTTGAGTCACGA	CCAGTTTAAACGAGCTCGAATTCTTAGGTATATGCAACAACTGATTT	AATGACTAGCACAAAACGTTAAGC
SPBP23A10.17	SPBP23A10.17	CACGCCACAAGCTTCTAACA	TCATCACACACCCACTTCGT	CAACATCAAGTCGGCAGAAG	CATCTAAAGGCGTTACAGTCAGCGT	CTTAATTAACCCGGGGATCCGTCTCAATTGACTGTTCTAAGTACCAT	CCAGTTTAAACGAGCTCGAATTCTATGAAGCGCATCGTCCTTATACT	AAAATCGTTCCTTTAAGTCACGTTA
SPBP35G2.17	SPBP35G2.17	CACATAACCGAAACACGCAG	CCTCGACCGGTAACGTAGAA	GACAGTTGTACGCCAGCTCA	GATGCGTTTAGCACTATTGTATTCT	CTTAATTAACCCGGGGATCCGTCTTACTTATACTCATGTAACCTTGT	CCAGTTTAAACGAGCTCGAATTCATACAATGTATAATCAATAAACGATTCGCA	TGGGGTCGAAATATAGCATGTATAA
SPBP4H10.07	SPBP4H10.07	TGCTAATGACAGTTCGCACA	GATGAAACCGCCTGCATACT	AAACAAACGCATTGAAAACG	GCAGTACATTTCAGTCCGAACTGTT	CTTAATTAACCCGGGGATCCGTCTTGTGTAGTGAGTGCAGTACTGAT	CCAGTTTAAACGAGCTCGAATTCTCAACATGATCAATCATCATGACA	ATTTTCCGAGACTGGGTGTTGAAAA
SPBP8B7.32	SPBP8B7.32	GCAGAAGCGAGCATGTAGAG	TGCTTGCTCTGATTCCTATAATTC	TAAAAAGGCCTCGACACCAC	CTCAATACTCGTTTAAAAGGCAAGC	CTTAATTAACCCGGGGATCCGTCGTGTTAAAAGAAGCCGAGAAGGCT	CCAGTTTAAACGAGCTCGAATTCCAGTCTTAACGATCACAAAAACAA	AATCACCATTAGATTCCTCAACGG
SPBPB21E7.04c	SPBPB21E7.04c	TATCACGCCTCATTTTGCTG	GTTAACCAATGGAGCGCTTG	TCATTGTATGCATGGGCTCT	AAGCCTCATTCTAAGATATGGTTTC	CTTAATTAACCCGGGGATCCGTCATTTAGGCAGCAAATCGATAATAT	CCAGTTTAAACGAGCTCGAATTCATATTAAAAAGTATTTCTAGTATAGTTTTT	AAAAATAAACGACTTCCGTACTCAA
SPBPB21E7.05	SPBPB21E7.05	CTTTCACGACTTCGTGCTGA	TCATGATTCCATTCATACACAAAA	CGCTCCGTATAACTATTTGCG	AGCGTCAGAACCATTACCTACTAA	CTTAATTAACCCGGGGATCCGTCCAAATTCAGCTAAGCCTGACAAAT	CCAGTTTAAACGAGCTCGAATTCACGTTTTGGTATTACGTATCAATC	ACAGGGTTATCCGGTATATGGTTTA
SPBPB21E7.09	SPBPB21E7.09	TTTGAAGGGAGTGTGTGTCG	ATGGCTGACATAATGCCACA	ATGCCAGGCTATTTCGCTTA	CAGGTAATCTCCACAATGCTACTAA	CTTAATTAACCCGGGGATCCGTCTTTGTATAAAACTCAGTACAATGAGA	CCAGTTTAAACGAGCTCGAATTCTGTTATTTCTTGGAGTTATTTATCAACCA	TACATGTGGAATTTGTCTAACGCC
SPBPB21E7.10	SPBPB21E7.10	ACGTTGTGTTCAGCTTGTGC	AGGCTCCAACAATCAACCAC	TGGATGAATCCAATGAATCAC	TGCTATTTAGTACTACTTAAACAAACGTG	CTTAATTAACCCGGGGATCCGTCATCTCATTAGATGAAAGTACAAAC	CCAGTTTAAACGAGCTCGAATTCCCAAAAAACCATGCAAGGAACATC	AGAGAATAGCATATCGTACAATCGT
SPBPB21E7.11	SPBPB21E7.11	TGAGGAACGAAGTTGAGCAG	CAAGGTTTGAGGATGAAGAACC	GAAAGGAGAGCGAATAGCCA	TTATGATCAATAGGCGGATCTTAAC	CTTAATTAACCCGGGGATCCGTCAAATTCAAATTTAAAATTATTATACAGCTCCT	CCAGTTTAAACGAGCTCGAATTCTGCTACAAGGAGTGAAATATTCAA	GACTCTTACCTCCTAGCTTTCAGA
SPCC1020.03	SPCC1020.03	CGGGATCGACATCTTACGTT	GCTGCACAATGTCGGTAGAA	GAAGCCGTTTGGCTATGGTA	CTTACAAAATTATGAGTTTGCAAGC	CTTAATTAACCCGGGGATCCGTCAGTGAGTTTTGTACTGTTAATTCA	CCAGTTTAAACGAGCTCGAATTCATATTATACCTTGTAAATTTCGCAATCCA	ACGTATTTATCCTCGGGAGAAAAAA
SPCC1235.17	SPCC1235.17	TCTTTTCCCCCTCTCTCTCC	TCACATTGTTGAAACGCACA	AAATTGGTCAAGATTTGCGG	ATTCGTGTCCCATAAGATCCACAAG	CTTAATTAACCCGGGGATCCGTCTAGGTTAGGGTAGCGTGCGAAGCC	CCAGTTTAAACGAGCTCGAATTCATCTTTATTCCCATCAAACCTTTT	AGAAAAAGATGAAAAGAGGGGTTGG
SPCC1235.18	SPCC1235.18	TGGATGTGAGGGAGACATCA	ATCGATGAGTCGAAGAGGGA	AAACCGATTGTTGGACGAAG	ATTCACTTTGTTGGCCATTACATTC	CTTAATTAACCCGGGGATCCGTCGGCTTATCATTTACTTTTCCTAAA	CCAGTTTAAACGAGCTCGAATTCTTTTGGGATGGAACGTGTGTGTCG	GGGTTAAGTGTATGAAGTAGGGTG
SPCC1259.12c	SPCC1259.12c	TGCATTCCGTTAATGCAGTC	ATTCGCAGGTATGCTCTTGG	GCTTACAGCAAGCGATAGGG	CATTGTGTTATGTATTATCGCAAGA	CTTAATTAACCCGGGGATCCGTCATAAACAGCCAGTTTTAGTAGCTT	CCAGTTTAAACGAGCTCGAATTCATAAAAGCCTCAAGAAGTCTTGTA	ATTTGATTAAGAGGATTTCGGGTGG
SPCC1259.16	SPCC1259.16	TGTAATGAAGAGATGCTGCG	TATGCCGGCTTTTCAAGTTT	ACTGGCCAATGAAAGTCAGG	AGTCTGATAGCGATTACTTTAAAGCA	CTTAATTAACCCGGGGATCCGTCTGCGAATGAAAATTTCCTTTTCTC	CCAGTTTAAACGAGCTCGAATTCAAAAAAAAAGGAAATAAGTTAATCT	CCTGCATCACATACTTACATGGCTA
SPCC1393.12	SPCC1393.12	TTGGGGTGACATCAGTCAGA	AGATGCCTGACGATTATGGC	TCAATCATTCATTTATGCGTTCA	TTGCCGTATTGTGCTACTAAAAGT	CTTAATTAACCCGGGGATCCGTCGATGCTCGATTAGGATTTCGTGAA	CCAGTTTAAACGAGCTCGAATTCATTGGAAATCCCCAATTCTCGCCA	GAGGGTGTTTTTGACAACCCATGGA
SPCC1529.01	SPCC1529.01	CGGACGAGTGTCCTTTCTTC	TAGGATCGGTTGGAGACTGC	ATCCTTTCGCTTTGCCTTTT	GCATGGTGAAAAAAAAAATTTCCTC	CTTAATTAACCCGGGGATCCGTCAAAAGAATTTTGTGAAAGAAAAAAATTAAGCG	CCAGTTTAAACGAGCTCGAATTCGTAATCTTATTTATTTTACAGATATTTTGT	CATCATCCATAAATATTAAGCCTCT
SPCC1672.11c	SPCC1672.11c	TTCAAGTTTACGTGTCGCAGA	TGAGGATGTTGACCTCTTGCT	CTTCTCGTGTCATTTGGGGT	ACAAGTGAAATAAGTATTCTCGGTA	CTTAATTAACCCGGGGATCCGTCAATGATTTCTCCACTAAAAACCCC	CCAGTTTAAACGAGCTCGAATTCGATATATTATCCCCCTTTTGTTGT	GAGTAAAGTTGGCCATAGAAAAAAA
SPCC1672.14	SPCC1672.14	CTTCCCCCTCCAAGTTTTGT	TGTGCGCTTTTCTCTTTCCT	GAGGTTTTCCAACAAAGGCA	CCATACATTTCAAGGGTCGACCTCA	CTTAATTAACCCGGGGATCCGTCACACTTTTTGCAGTGTGGACATTC	CCAGTTTAAACGAGCTCGAATTCCGCCACCATCGTTGCTAGTCTTTC	AAAACAGAGGAAAGCAATGCAAACC
SPCC1682.06	SPCC1682.06	CCATGTAGTGTATTTTGATGCGT	CCCTTCTCCAAATCATTCCA	TGATGAATGGAATCCTTATTTCG	CACTGTCTAGCAATTAGTGTTGCAT	CTTAATTAACCCGGGGATCCGTCTTTGAAGAGCCTTTTACCAATAGT	CCAGTTTAAACGAGCTCGAATTCAAGTCATGGCTAGAGAAAAAAATC	AGTCGCAAATCTTACAAAGTCACA
SPCC16C4.16c	SPCC16C4.16c	AACATACGGTGTCCCAGAGG	GTATCAGCCACCACTTCCGT	GTGTCGACCGTCATTTATCG	GCTTTAGCGTACTGTAGATTCTTAC	CTTAATTAACCCGGGGATCCGTCTTAAATCTACTTCTCTACAACTGC	CCAGTTTAAACGAGCTCGAATTCTTGTGTTGTAGAGAAATATTAAATACCCA	GTTCATCACAACGTTGCTTAAAG
SPCC18.20	SPCC18.20	TAGTGACACAATGCGGAAGC	TCTTCGATAATAAACAATGAAATCAGA	GCAAAGTTCAGCGTGCTCTA	GCAATTCACAAAAGTCAGTTGGAGA	CTTAATTAACCCGGGGATCCGTCTGTCAATCATTTTCGTAGTATTTT	CCAGTTTAAACGAGCTCGAATTCGTAGATTATCTATTCCTATTCGTA	ACGGTCGTTGGGATTTGTAGTAAAG
SPCC188.14	SPCC188.14	AGATTTTGCGGATACGTTGG	ATAAGCGAAATTGTCGTGGG	GTCCGCTTAGCAAGTCCAAT	TCACGCGAAACGCTGGTAATTGACT	CTTAATTAACCCGGGGATCCGTCCAGTACTATACAAAAGTTGAGGTT	CCAGTTTAAACGAGCTCGAATTCCTGCTCTCACGGTTAAAGTTGTCA	AAAACGAAAAGAAAACATGAACGAC
SPCC191.01	SPCC191.01	TTGGCTGACGATTCATTGAG	GGAAGCAAGATACCCTGACG	TAAGTCATAACCCGCGCAAG	CTAAAGTTTTCTGTTCATTGATACATACAC	CTTAATTAACCCGGGGATCCGTCTGTTGAACTATGAAAAAAGCAGGG	CCAGTTTAAACGAGCTCGAATTCAAAATTATAGCAGACTTTTTTCGT	CATAAGTAATAAGCCGAATCGTTAT
SPCC2H8.02	SPCC2H8.02	TTTTCCGAGGTCGAAAAGTG	AAAGGCTCCTCATCTTTGGG	GCAACTAAACGCATAAGCCC	ACATTGTTTGGGATTGTTTGTTTAGT	CTTAATTAACCCGGGGATCCGTCTTTCCGCTATACTAGTGAAACCTC	CCAGTTTAAACGAGCTCGAATTCAGCATTTCCGAGTTTTGCTTATAT	GTCCATACTTTGCATTCAAACAATA
SPCC320.05	SPCC320.05	GAGTTACGATGACGGCCACT	GGCCCAAAAGATGGTTTTCT	GAGGCACGGTTCAACTCATT	AGAGTCGGAGATACCTCCGATTTTA	CTTAATTAACCCGGGGATCCGTCTGCTACAAACAGAAACCGTTTGAG	CCAGTTTAAACGAGCTCGAATTCAAACTTTTGGAGTAGCTCTTTTAT	GGCTGAATGAAAACATGAGTTTTTA
SPCC330.19c	SPCC330.19c	CAATGTAGCGGTATGCGGTA	CGGTCATGAGCCTCACTATAAA	TCCTTGAACAGCCTCAATCTC	AGCTTGTGACATATAGAAATACGCA	CTTAATTAACCCGGGGATCCGTCTCTCCATTAAAGATATGCGATTAT	CCAGTTTAAACGAGCTCGAATTCAAAGAATGTTTGCAGTTTAAAAAGGA	ACAAATAGCTAACCATTTCTTTGGG
SPCC417.10	SPCC417.10	TTTGGAGGAACAATGGGGTA	CACTCTCGGGATCTTTCAGC	TCGGGGACTTTTGCTACTTG	TGAACATACTCGAGATTACAAACCG	CTTAATTAACCCGGGGATCCGTCTTTCTCGCTAGGCGCTTAAATATC	CCAGTTTAAACGAGCTCGAATTCTTTGTACACTTTGCAGGTCATTGC	AGAAACCATGGACAAGGAAAATCA
SPCC417.16	SPCC417.16	GTGGGGTAAACCCCTGTCTT	TGTAGCAAAGCCAACAGCAG	ACAAGGGGGTTGATGAAATG	TGTTTACGTTGGTCGTTTCGCCGCC	CTTAATTAACCCGGGGATCCGTCGATGAATGTAAAAAAGTAAGAATGT	CCAGTTTAAACGAGCTCGAATTCAACCACCTGGGTTTTTATTGATTT	TGTCATCAAGAGAAGCTGTAAAGC
SPCC569.09	SPCC569.09	CAATGATGGCAAGTGATGCT	ATATGAGGGAGGGAAATCCG	CCAGTTGCCACTTTTGGATT	GTACGTTCCTTAAGAGTAGGAGCTG	CTTAATTAACCCGGGGATCCGTCCCTTGGTGTTAAAATGCAGATGTT	CCAGTTTAAACGAGCTCGAATTCGATTTGCCACACTCTTATGATTTC	CGCTATCGTCTACATTGTTCAATA
SPCC663.18	SPCC663.18	ATTTATCCTTACGGGACGGG	GCAATTCCATCGCTTTCCTA	GGAACTCAAGAGGGCAATCA	GTTTATTGCAAGACCCATCAGTTG	CTTAATTAACCCGGGGATCCGTCTGAGTAATGCGCTTTTTTTGTTT	CCAGTTTAAACGAGCTCGAATTCAGTCGTTTAACCCTCTTTATGAAG	AAGCGAGGGATGGATCAATCCAACC
SPCC757.13	SPCC757.13	CATAGCACTCAGGACAAGCG	GACACCCTTGAAGTGATGGAA	CCCTTGAATGAAGTTTGGGA	TGAAGCTCAATTCCTTTCATTTTGA	CTTAATTAACCCGGGGATCCGTCAATTAAAACAATGTATAAAGTAGAGAGGGA	CCAGTTTAAACGAGCTCGAATTCTACAGTTTCTCTCGCAACAAAGAG	GTACCAGACGAAGCAATAATGAAA
SPCC794.04c	SPCC794.04c	GCACATCTCGCTTTACCTCA	TCAATTGCACGAGATTTTGC	ACGATATTTTCGTTGCAAAAG	AGTTTACTTGCATCTGGCATTAACC	CTTAATTAACCCGGGGATCCGTCGTTCGTCAAAAACTCAAGAGGATT	CCAGTTTAAACGAGCTCGAATTCATCTATAAAATTGCACGTTGGTTG	ACGAAAATGATAACAAGCCTTCTG
SPCC794.06	SPCC794.06	CTTCAACGTTGGTCCCTCAT	CACCCGCAAGTCAAAAAGTT	CGTAATCATTGTTGGTTCGC	GGGGACATTCGCATTATCACTTGAT	CTTAATTAACCCGGGGATCCGTCTATGTCAAAGCAGTCGACAAGAAT	CCAGTTTAAACGAGCTCGAATTCACCGCCAACGAATACTTCAGTGTA	TTGAACAGGTTAGATCAAATTCATG
SPCC794.08	SPCC794.08	TTCGAAAGTTGTTTTCGCAG	CCGTTTCTCCTAGTTTCCCC	TCAAGTCTGGTGATGCTTGC	CATATGTCTGTAAACTCATTAATCTTCAG	CTTAATTAACCCGGGGATCCGTCAGGACCTAAAAAACTGGCTATCAC	CCAGTTTAAACGAGCTCGAATTCTTCTACATATACATATTTTGCACT	GTGACATGCGTCAAACCGTCGCTGT
SPCC794.16	SPCC794.16	TTGATGCTTCGTTTGACTGC	TACTGTATGGCACGTTTCGC	TAGAAAATTTTGGGGAGGGC	CTCTGTCATTTGGGTTATTGGACA	CTTAATTAACCCGGGGATCCGTCGTCTAAATGTTAAATTTGGGGGCA	CCAGTTTAAACGAGCTCGAATTCAAAAAAAATTGAAAAAATTTATCT	ACTAAAGTAGAATCATATACACTATTTGGC
SPCC825.02	SPCC825.02	GGAAGTGTCGTGTTTGGGTT	GCTACACCACGGAGGTCATT	TCATTTTCACTCATCGCTCG	AGTTTAGGTCTCCGTAATTGATTTGT	CTTAATTAACCCGGGGATCCGTCCTTCTCAGAATTTTTTAGTGTTGG	CCAGTTTAAACGAGCTCGAATTCTATAATATCGCTTATGCCATTTAA	ACACGTCTGGCATTGTTATTTTGTT
SPCC895.08c	SPCC895.08c	CATTTGGGCTTCATGCTTTT	GGTGTCAGAAACCGCTCCTA	TCCAATGTCCCTTACTTCCC	CCAACGTTACTAAAGAGCACTCAT	CTTAATTAACCCGGGGATCCGTCGTAAATTAAGGGCAGAGACAATCA	CCAGTTTAAACGAGCTCGAATTCAACTTTTCATTGGGCAAAGACTCA	TCAAACACACAACACAAACAAACA
SPCC962.01	SPCC962.01	GAGTGATACGTCGGTGCTGA	TTCAGAAACGACGCTTGTTG	TATGACCGTTGAGCAGTGGA	ATAGAAAAAACAAGGGAATGTTACG	CTTAATTAACCCGGGGATCCGTCGGAAAAAAATTACCAATACCTTAAACGA	CCAGTTTAAACGAGCTCGAATTCTATGGGTAATGCTTCCGGTTCTTT	CTTTAAGCGAAAATGTTGGCGGGCT
SPCC965.04c	SPCC965.04c	AGTGATCTCATAAGTCAAGGTGGA	GGATGCAAAACCCTTGACAT	AGGTTAATGGGCTTTTTCCG	GACAGATCCATCGCTCAGTTTTAA	CTTAATTAACCCGGGGATCCGTCAAATTTTGCAATACAAAAAGGTGC	CCAGTTTAAACGAGCTCGAATTCGCCAAGACTGTTAGAGTCATGGTA	AACGATTTTCCACTTGTCCATTCT
SPCC970.06	SPCC970.06	GCGCTTAATAGCGAGCCTTA	CTGGTTCATAGAAAGCGGGA	AAATACGGACCATACGCGAC	ATCAGTGTAGAGGTTGAAGAATATT	CTTAATTAACCCGGGGATCCGTCCTTTTCAGCTCGTATTAATTCGGG	CCAGTTTAAACGAGCTCGAATTCGCCAAAATACTGCGTGTTTCTTAA	TCTAATCATGAATCAGTAGGAGCAA
SPCPB16A4.07	SPCPB16A4.07	CCTCGACGGTATCGTCTCAT	CGATTCAAGTTTCGTTCGGT	TTGTGCCGACAGTTTTAAGC	CGTCATTTATGATATCAACGCTGGG	CTTAATTAACCCGGGGATCCGTCATTGATAGTTTATTTAGAGAAACGAGT	CCAGTTTAAACGAGCTCGAATTCAAGAAGTGCATTCAATTAACAAAC	AAACTTACTAATCTGTCGTGCTGG
spd2	SPAC3F10.19	CGACTTGAAGCTTACTCGCTT	CACTCTGGCTCCAACATCAA	GACGCATACGGACAAGGAAT	ACTGTTTAAAGGAAATATGTATCGCA	CTTAATTAACCCGGGGATCCGTCCCTGGATAAGTAAAACAATTAAAAAGT	CCAGTTTAAACGAGCTCGAATTCATGAATAAATGAGCAAGATAAAGC	AGGAACAAACTATAGCAGATGAGC
spo13	SPCC1183.12	TTGAAATCAAGGACCGAGAAA	TTGTCATGTTGTCCCTTACGA	TGGACCTGAAAAATGCATCA	TGAGGCTCACTTAATTCTTTCCTG	CTTAATTAACCCGGGGATCCGTCTGTTTCAATTTTTTTTCCTTTCCT	CCAGTTTAAACGAGCTCGAATTCTTACATTAAGTCTTTAATAAATGTGCCG	AAAAGCAAAAATAAAGTCTAGCGAG
spo2	SPBC16C6.14	AATCGCTGTACCCGTGAAAC	CTCAAATCGCTCACGCATTA	ATACAGAAGGGCAATGCAGG	CAGTGAGATATTTACCTTTGCCAGC	CTTAATTAACCCGGGGATCCGTCAATCGGTTTTTTTTTCTCTTTCAC	CCAGTTTAAACGAGCTCGAATTCAAAATGGGACATATGAGTCGATGT	ACCAAGAGTTGTACAGACTTTTCG
ste11	SPBC32C12.02	GATTTCTTTGGCGAACAAGC	CCTTTTGCTCGGCTGTTAAA	GCATTGGATGATTGCTTGATACG	ACTATATTCATCTGTTACTTCACTGTG	CTTAATTAACCCGGGGATCCGTCTGTGTAGAGAAGAGTAAATATAAAAATTGTAG	CCAGTTTAAACGAGCTCGAATTCAAATATTTCTATGCAAACATGGCTTTG	GGCCCAAATTAGATGACAGGAAAT
swi10	SPBC4F6.15c	TTTTTGCTTCAAATTTTGTTCC	GCAAGCTGCTCAAATTCCTC	AAGCGACGTCAAGAAAAGGA	GGGACGCCGTGTAAATGTTTTATC	CTTAATTAACCCGGGGATCCGTCTGTCTAAAATATATAAAAAAAAAAAACAGAACTGC	CCAGTTTAAACGAGCTCGAATTCTTTATTTCTTATATTAACTTATTTGACTATGCCTC	GCAGGCGAAAGTTGCTCGTATCATC
swr1	SPAC11E3.01c	TGCGTCAGCTAAAAGAAACG	CGAAACCGAACGCGTACTT	AACACACGAACGCAGCATAG	AATTGAATCTGGCAGTCTCTCATC	CTTAATTAACCCGGGGATCCGTCAGAATTACTCTACTCATCTGAGCC	CCAGTTTAAACGAGCTCGAATTCTTTTGTTGTATAGTTTTTTTTGCA	GCGTAAAGCTAGTATGGTTCGGTTT
sxa1	SPAC26A3.01	CATTCACATAAATGGAGAGGCA	TAAGCAGAAGCTACCGAGGC	TCCTTACACATAATCTCCCGTTT	TTTAACGTTGCAAAAGGGATTTCC	CTTAATTAACCCGGGGATCCGTCATTATTATATTGATTAGAAATGTT	CCAGTTTAAACGAGCTCGAATTCGTGCGGTTACTTTTAAAAACTAAC	CATGCAGCTGAGAGATAACCTCAAA
tam11	SPBC17D1.17	CGATTTGTACCTGCAGCATC	TCGCACACGTTCAATACCAT	CTCAAGGCACATTCGTCTCA	AAACGCCCTTGTAATTCTCGGTTTT	CTTAATTAACCCGGGGATCCGTCTATTTATAATTTCAGAGGATGTACA	CCAGTTTAAACGAGCTCGAATTCTGTCTAAAATTACAAGTACTTATACTCACT	GAATATCGCTTTTCATATAAACAAGGTATG
tam12	SPBC1105.19	CCGTAGGGGTTAGAGCTTCA	CGTCTTTTGAGCAGCTTCCT	TTAACGTGCGTTTTATGCTCA	AACTGCTTCGTACTGTAAATAAGC	CTTAATTAACCCGGGGATCCGTCACTTTAATAAATATTCCGAATGGACACA	CCAGTTTAAACGAGCTCGAATTCTTTCCTAATCCCATTTTTTGTTTT	GCGTGAATAGAAATAAAACAGTGAC
tam13	SPBC56F2.15	CGAAGACGTCTCGGAAGAAA	ACCCAAAGCAGAGCTCAAAA	TGCATCGTTTTCAGAAAGTGT	TGTTTACTTCGTTGCAGTATGTTG	CTTAATTAACCCGGGGATCCGTCAACGGAAGTTGGAATTAAGGGCAG	CCAGTTTAAACGAGCTCGAATTCATGTCTGCAGCGGATAATCATGGG	TGCAGAACGAAATTCACAATACATT
tam3	SPAC1B3.21	GCTGAACCTCGTTCCTCAGT	GCGAAATGGTTTTCTTGCAT	TTTTCCCCCAAGGAATTGAT	CAGTTATGAGCTATATTAGTGATAG	CTTAATTAACCCGGGGATCCGTCAATATAATGGTTCAGAAAAGCAAC	CCAGTTTAAACGAGCTCGAATTCAAGTGTTCATCTTGATTCACCCAT	TCGCTAGTAGGACACTATTAGATCG
tam5	SPAC16E8.18c	CAATATCAAGCACTCGCCAA	GCTTTTGCAATTGTTCACGA	CTGTCACAAGCCTGGCAAT	GTTGTTCCAATGAACGACGAATTCA	CTTAATTAACCCGGGGATCCGTCTAGAAATTTGTTAAAGAGAAATAT	CCAGTTTAAACGAGCTCGAATTCTTGGAAATTCATTGCTAATACATAGTTGT	AAGTAAGTTGGGTCATTTCCTTCC
tam6	SPAC1F7.14c	GATCCGGTAGCAGATCTACAAAT	TTGGAAACTTGATGATGGCA	ACAATTCACACAAGCATTCTTACA	TCAGTACTGGAGAACATAAGACCAA	CTTAATTAACCCGGGGATCCGTCCGAAAGCTATCAGTTTAATTTATAAACT	CCAGTTTAAACGAGCTCGAATTCAATGTTAATAAACGTCGTTTTCTA	CTCGACGAGGAGGTTCAATAAG
tam8	SPBC3H7.18	ATCGAATTCACGATCAAGCC	ACCCATTCTCTGCTCCAATG	CTCATGCTCTCGATTCCACA	CAATTTCGTAGCACGGTCTTCTATA	CTTAATTAACCCGGGGATCCGTCTGTATATTTGTAGAGTTGCGAGTA	CCAGTTTAAACGAGCTCGAATTCGAAAAAGTAGATGAAGTAGGAATT	TGGAATTACGAAAATGTTTCAGTAG
thi1	SPAC1486.10	AAAGCTTGTTGCTGTTCAGTTG	GAGGTACCCGCCTTTTCTTT	CCATAACATATGCCAATTGCTC	GTTTCTTTTTTGGATACTGGAGAAT	CTTAATTAACCCGGGGATCCGTCCTCTCTAGAATACCAACCACATTT	CCAGTTTAAACGAGCTCGAATTCATCTTTAATGGTTTTTTGCAGGTC	GTTTGACTACGTATGTAAATTACCACT
tip41	SPCC4B3.16	AATTCACGCTCGTTTGCTCT	TTTAAAATTGACCCCCGTTG	GCAAATTTAAACAGCAGCGAC	ACAAGAATACGTGAATTTTATGGCT	CTTAATTAACCCGGGGATCCGTCCTCCTTTAAATAATGTGATTTGAG	CCAGTTTAAACGAGCTCGAATTCTGCTAAAATGATTCGCTAATGGCA	GAACGATCAATATTACGAGGCCAT
trx1	SPAC7D4.07c	GGTTTCCGATTTGTGATTCG	TGCAAGGTCCACACCAAGTA	TCCAAATGGTATCATTCCAAA	AAACGAATTGGTAGGTTGATGGCAG	CTTAATTAACCCGGGGATCCGTCGTTGTATATAAATGAAATGGGAAA	CCAGTTTAAACGAGCTCGAATTCTTTACGCAATCTGATAGTTAGTTG	ATAATGTAGAACAGAGTCACGAACG
txl1	SPBC577.08c	ATTACCTTGGCCCCATTCTC	TGAGATCCAGTGCTGGTACG	GTCCGTGACACATGCTGAAG	GTGCCAATAAAAAAGAATTCATTCG	CTTAATTAACCCGGGGATCCGTCATGGTTGAGGTTGAGTTCTATAAA	CCAGTTTAAACGAGCTCGAATTCGTGCTTAACAATTTGTTAACTAAA	CAGCTTTGGGAAAGGTCATCATAGT
ubc7	SPBP16F5.04	AGCCGATTATGCCAATGTTC	ATCCTCATTCGATGGACCTG	TTTTGGAGCATAATTTGGGG	TATTGGAATGTTGTGGGATAGAGC	CTTAATTAACCCGGGGATCCGTCTTTGGAAATCAATTAACTTACTAATCGG	CCAGTTTAAACGAGCTCGAATTCCCATGAATTGTATATTTGATTAGATTGCC	GTACGTTGCCATGTATCTGTGTAG
ubi4	SPBC337.08c	CCCAAAGTGTCTGTGCGTAA	TCAATGGTATCGGAAGATTCAA	CCCTTTAGAAAAGCGTCGAA	GGGGGATTCCTGTATTTTTTTGGTC	CTTAATTAACCCGGGGATCCGTCGGTAGAGATTGTGTGTGTACAAAT	CCAGTTTAAACGAGCTCGAATTCTCATCCTTTGTAATTGACTAGTTC	TGGCGCTTCGCCCAGCTTTGATTAT
upf2	SPAC19A8.08	AAGCGTAAAAGTGGAAACCG	CTCGGAAGGCAAGCTCTCTA	AATGCCAGAATACAGCAGCA	TCCTATTGCTTCTAATCATCCCCA	CTTAATTAACCCGGGGATCCGTCAATTTAACGAAATTGCATTGAAAAGCA	CCAGTTTAAACGAGCTCGAATTCGAGAAGCTCTTGTTTATCTTCGTC	TGTATCAATTTCTTAGCTTCGAACA
ura2	SPAC16.03c	GCAAGTAGCTCTATGCTTCCG	CATGCATATCAGCCAAACCA	AATGGATCAAGATGGCGATG	GACGGTGGTCTAATAATTAAGCTGT	CTTAATTAACCCGGGGATCCGTCCTTGTATAGGTAGTGGGTATTGTC	CCAGTTTAAACGAGCTCGAATTCTTCAGTACATGTTGATTATGTGTT	CTGCTCATTCACCAGTTCTCTATC
uvi15	SPBC649.04	GCCAGCAGCAAATCAATAGC	TGAGCTGCATAACAAATTCCA	CATATTGCCCCTTCAGGGTA	ATATTGGGCAACCCAACATGTTTTT	CTTAATTAACCCGGGGATCCGTCTTGACACCTTAAATAATTGGGTAC	CCAGTTTAAACGAGCTCGAATTCAAAACTATTTGGCTTGTTCTTTCT	AAGCTGAAATTAAACGGTTGGGTA
vac8	SPBC354.14c	TTTGCTAGCACAGGTCATGC	ACAAGACAAGCAATTGCCCA	AAAAAGGCATCTCCAAGGGT	CAAAATCAACTATGGTCCAAAACAA	CTTAATTAACCCGGGGATCCGTCCTGACTTTGTTTATATGATTGTTTAGTGT	CCAGTTTAAACGAGCTCGAATTCTTTTTATTTTTATTGGCACATTATATTACCC	AAGGATTTCTGTTTTCGGTGTCAT
vcx1	SPCC1795.02c	GCCACGTTAAGCTAAGTTTTGC	GAGGGGCTCGTTCATGTCTA	CCACTTCACATACTAATGGCTTGT	GCGTTGAGTACATACATGCTGATA	CTTAATTAACCCGGGGATCCGTCGTTAGTCCAATTCAACTAATGTCA	CCAGTTTAAACGAGCTCGAATTCATTTTGTCGTTCCCTCGCTAGTTC	ATGAAACTGAGACTGAAGAATGAGC
vma21	SPCC1235.16	TTGATACACCCTTGCCTGCT	AAACTTGGGATTTCCTTTCCA	TGCATTTTGCTAATTCGTGTTT	CGACCAAGCCCTAACATACATTTGT	CTTAATTAACCCGGGGATCCGTCTTTAAATCACGAATGCAAGTTGTT	CCAGTTTAAACGAGCTCGAATTCTAAATTTTCAGTAACCATTTTACT	GACACATATTTTCATTACAGACTAG
wtf19	SPCC1906.03	CCCGCATTTGCGTATTAACT	CTGGGAGAGGACCTTTTTCC	TGTGAATTTAACAAGGCGGA	AAGGAAATCTAAGTTGGGGTGAAT	CTTAATTAACCCGGGGATCCGTCTTTCTAACGACAGTCTATTATTTA	CCAGTTTAAACGAGCTCGAATTCTTGCGTTATTAATGTAGTTGTCGC	ATTGTTTGTGACTTGAGTTCCATT
wtf7	SPCC736.05	CGCATTTTCTTCCTTTGCTT	CAGAATCCTCAATGGGAGCA	TGAAACAACAGCCAACCGTA	GTGCTGGGATGCGTAATGTGGTTCA	CTTAATTAACCCGGGGATCCGTCTTGGACGAAAAATATAAGATTAGATCACA	CCAGTTTAAACGAGCTCGAATTCTTAAAAAATAAACTCCTTGACTGTGAGT	ACCATTTATGTGAGGAAATAAGGAAAC
ymr31	SPBC21B10.14	AACCTCACGACCGTTCAAAG	GCAATTTTCAGGCTTTTAAAGAA	AAAGAATGTCAGGCATTGGG	GGCTTTGGAGCATAAGTACCAGAAA	CTTAATTAACCCGGGGATCCGTCTTCTGCGTTGATGCCGAAATTGTA	CCAGTTTAAACGAGCTCGAATTCCTTCATTAATAAAGACAAAAGTTT	CATGCTTGTATAAAAGAGATGGTTA
zrt1	SPBC16D10.06	GGAGATCTTTCTTTGCAACTTCA	ATTTGGTGAGATTCTTGAGCA	TCGCACCTAATGTTTAAATCTGCT	TATTCCCTTTTTGTCTTCCTCCTGT	CTTAATTAACCCGGGGATCCGTCTTTAATGTACGAGAAAGATACAAG	CCAGTTTAAACGAGCTCGAATTCTTTGGTGGCTTTTTCGATGATCCG	ACTGGGTGAAAACACATTAAAACA
