# Supplementary material for: Identification of New Players in Cell Division, DNA Damage Response, and Morphogenesis Through Construction of Schizosaccharomyces pombe Deletion Strains
Source: G3 (Bethesda). 2014 Dec 31;5(3):361–70. doi: 10.1534/g3.114.015701 (PMC4349090; doi:10.1534/g3.114.015701)
Supplement: Supporting Information [file supp_g3.114.015701_TableS2.xlsx]

## Sheet: Table S2
Sequences of common oligos
Name	Sequence	Note
kanRchk	5’TTAATCGCGGCCTCGAAACG3’	For "Left" checking of the successful integration of the KanMX6 into the corresponding ORF original genome locus
kanFchk	5’GCCTCGACATCATCTGCCCAGATGCG3’	For "Right" checking of the successful integration of the KanMX6 into the corresponding ORF original genome locus
kanR	5'CTTAATTAACCCGGGGATCCGTC3'	This sequence represents the beginning 23 bp of the KanMX6. It was appended to each ORF specific 5' flanking reverse deletion oligos.
kanF	5'CCAGTTTAAACGAGCTCGAATTC3'	This sequence represents the last 23 bp of the KanMX6. It was appended to each ORF specific 3' flanking forward deletion oligos.
