# Supplementary material for: Identification of New Players in Cell Division, DNA Damage Response, and Morphogenesis Through Construction of Schizosaccharomyces pombe Deletion Strains
Source: G3 (Bethesda). 2014 Dec 31;5(3):361–70. doi: 10.1534/g3.114.015701 (PMC4349090; doi:10.1534/g3.114.015701)
Supplement: Supporting Information [file supp_g3.114.015701_TableS3.xlsx]

## Sheet: Table S3
Summary of sensitivities of the deletions to different stress conditions
ORF	Name	Description	19°C	36°C	MBC	TBZ	LatA	HU	Bleo	MMS	MM	BFA	Calc	cHex	SDS	KCl	Sorbitol	EGTA
SPCC290.04	ams2	SPCC4F11.01 cell cycle regulated GATA-type transcription factor Ams2	S		S		S		S	S	S		VS	S
SPBC19G7.08c	art1	arrestin family protein Art1											VS			S
SPAC3H1.09c	avt3	vacuolar amino acid efflux transporter Avt3	S				S
SPCC4B3.17	cbp3	ubiquinol cytochrome-c reductase assembly protein Cbp3 (predicted)									VS
SPCC1259.13	chk1	rad27 Chk1 protein kinase						VS	S
SPCC4B3.20	cmc2	new24 copper binding protein of the mitochondrial inner membrane Cmc2 (predicted)					R				VS
SPAC15A10.17	coa2	new5 cytochrome C oxidase assembly factor Coa2 (predicted)			R			R			S
SPAC1B3.21	coa3	tam3 cytochrome C oxidase assembly factor 3, Coa3 (predicted)						R			VS		S
SPAC19G12.11	coq9	ubiquinone biosynthesis protein Coq9 (predicted)	VS					R			VS		S
SPCC1442.08c	cox12	cytochrome c oxidase subunit VIb (predicted)									VS
SPBC26H8.14c	cox17	cytochrome C oxidase copper chaperone Cox17 (predicted)									VS		VS
SPBC25H2.18	cox20	SPNCRNA.418,SPNG1788 mitochondrial respiratory chain complex IV assembly protein Cox20 (predicted)						R			VS
SPCC1259.05c	cox9	cytochrome c oxidase subunit VIIa (predicted)	S					R			VS		VS	S
SPBC19C7.03	cyr1	git2 adenylate cyclase	S		VS	S	S		S					S		S
SPAC1705.03c	ecm33	SPAC1F2.01,SPAC23H4.19 cell wall protein Ecm33				S	S		S		S
SPCC794.08	efr3	HEAT repeat protein, involved in protein localization to plasma membrane (predicted)				S			S		S		S
SPAC19G12.17	erh1	iss6,new10 enhancer of rudimentary homolog Erh1	VS		S					VS	VS		S			S	S
SPBC3E7.01	fab1	SPBC6B1.11c,ste12 1-phosphatidylinositol-3-phosphate 5-kinase Fab1	S				VS
SPCC825.02	gbs1	gls2beta glucosidase II beta subunit	S				S						S
SPAC22F3.10c	gcs1	apd1 glutamate-cysteine ligase Gcs1					R	VS			VS		S
SPBC25H2.16c	gga22	adaptin (predicted)	VS					R			VS		VS
SPAC6B12.18	gon7	prl55,SPNCRNA.55 EKC/KEOPS complex subunit Gon7 (predicted)		VS
SPBC3H7.15	hhp1	serine/threonine protein kinase Hhp1		VS	S	S		VS	S	S			S	S
SPAC1783.04c	hst4	Sir2 family histone deacetylase Hst4	VS						S				S	S
SPCC4B3.10c	ipk1	inositol 1,3,4,5,6-pentakisphosphate (IP5) kinase	VS		S				VS	S	S
SPBC3D6.08c	lsm1	mRNA decapping complex subunit (predicted)	VS	S		S		S	S	S	VS		VS	S	S
SPAC17C9.02c	lys7	alpha-aminoadipate reductase phosphopantetheinyl transferase Lys7									VS
SPCC1902.02	mug72	SPCC663.16c oxidoreductase (predicted)											S
SPAC4D7.14	new13	conserved fungal protein of unknown function							S
SPBC887.22	new19	SPNCRNA.1612 signal peptidase complex subunit Spc1 (predicted)		VS
SPBC839.19	new20	conserved eukaryotic protein					S
SPBC651.10	nse5	Smc5-6 complex non-SMC subunit Nse5	S		S	S		VS	VS	VS			S
SPAC30D11.04c	nup124	nucleoporin Nup124			S		VS	S
SPBC15C4.01c	oca3	emc2,SPBC14C8.18c TPR repeat protein Oca3/ ER membrane protein complex Ecm2 (predicted)	VS			VS			VS				VS
SPBC1604.25	pet117	SPNCRNA.430,SPNG1899 Pet117 cytochrome c oxidase assembly protein (predicted)						R			VS		VS
SPAC458.05	pik3	vps34 phosphatidylinositol 3-kinase Pik3	VS	S	S		S		S				S
SPCC16C4.03	pin1	peptidyl-prolyl cis-trans isomerase Pin1	S						S		S
SPAC1002.15c	pmc5	med6 mediator complex subunit Pmc5	VS		S	S	VS	VS	VS	S				S
SPBC1718.01	pop1	SPBC2G2.18,ste16 cullin 1 adaptor protein Pop1	VS	S	S	S	VS	S	VS	S			VS	S
SPBC119.07	ppk19	vps15 serine/threonine protein kinase Ppk19	VS	S		S	S	S	VS				VS	S		S
SPAC821.11	pro1	gamma-glutamyl phosphate reductase Pro1 (predicted)									S
SPCC4F11.02	ptc1	protein phosphatase 2C Ptc1							VS
SPCC737.02c	qcr7	ubiquinol-cytochrome-c reductase complex subunit 6 (predicted)						R			VS
SPBC11G11.05	rpa34	DNA-directed RNA polymerase I complex subunit Rpa34 (predicted)				S		S
SPBC19F8.08	rps401	rps4,rps4-1,SPBC25H2.17c 40S ribosomal protein S4 (predicted)					S
SPAC16E8.09	scd1	ral1 RhoGEF Scd1												S
SPCC18.11c	sdc1	dpy30 Dpy-30 domain protein Sdc1					R	S
SPBC28F2.07	sfr1	dds20,mug13 Swi five-dependent recombination repair protein Sfr1								S
SPCC1235.06	sif1	Sad1 interacting factor 1							S		VS		S
SPAC10F6.01c	sir1	SPAC4C5.05c sulfite reductase Sir1									VS
SPAC19B12.06c	SPAC19B12.06c	rhomboid family protease (predicted)	S
SPAC19G12.05	SPAC19G12.05	mitochondrial citrate transporter (predicted)									S
SPAC1B3.20	SPAC1B3.20	sequence orphan	S											S
SPAC1F12.07	SPAC1F12.07	phosphoserine aminotransferase (predicted)	VS			S			S		S		S		S
SPAC20G4.09	SPAC20G4.09	sequence orphan					S
SPAC24B11.09	SPAC24B11.09	mitochondrial pyruvate transmembrane transporter Mpc2 (predicted)									VS
SPAC607.02c	SPAC607.02c	conserved fungal protein							S
SPBC13E7.11	SPBC13E7.11	SPBC30D10.19c mitochondrial rhomboid protease (predicted)	S
SPBC1604.04	SPBC1604.04	mitochondrial thiamine pyrophosphate transporter (predicted)									VS
SPBC1683.05	SPBC1683.05	uricil/uridine permese transmembrane transporter family (predicted)	S					R	S
SPBC1773.15	SPBC1773.15	dal5h2 dipeptide transmembrane transporter Dal5h2 (predicted)					S
SPBC21B10.15	SPBC21B10.15	sequence orphan						R			VS		S
SPBC83.10	SPBC83.10	transthyretin superfamily member, human ER membrane protein complex subunit 7 ortholog	S										S
SPBC839.16	SPBC839.16	C1-5,6,7,8-tetrahydrofolate (THF) synthase, trifunctional enzyme									VS
SPCC1259.16	SPCC1259.16	sequence orphan						R			VS		S
SPCC1672.11c	SPCC1672.11c	P-type ATPase P5 type (predicted)					S
SPCC970.06	SPCC970.06	cargo receptor for soluble proteins (predicted)	VS										S
SPAC1F7.14c	tam6	mitochondrial conserved protein	S	VS			R
SPAC1486.10	thi1	ntf1,SPAC6G10.01 transcription factor Thi1									S
SPCC4B3.16	tip41	TIP41-like type 2a phosphatase regulator Tip41	VS			S	S	R	S		S		VS
SPAC7D4.07c	trx1	cytosolic thioredoxin Trx1	VS				R				VS		VS
SPBP16F5.04	ubc7	ubc3,ubcP3 ubiquitin conjugating enzyme Ubc7/UbcP3											S
SPAC19A8.08	upf2	nonsense-mediated decay protein Upf2	S					S
SPAC16.03c	ura2	dihydroorotase Ura2 (predicted)			S		S
SPCC1795.02c	vcx1	SPCC895.01 CaCA proton/calcium exchanger (predicted)											S
SPCC1235.16	vma21	vacuolar H+-ATPase assembly protein Vma21 (predicted)	VS	VS		S		S	S		S		VS	VS	VS	S
SPBC16D10.06	zrt1	ZIP zinc transporter Zrt1									S		VS					S
