# Supplementary material for: Identification of New Players in Cell Division, DNA Damage Response, and Morphogenesis Through Construction of Schizosaccharomyces pombe Deletion Strains
Source: G3 (Bethesda). 2014 Dec 31;5(3):361–70. doi: 10.1534/g3.114.015701 (PMC4349090; doi:10.1534/g3.114.015701)
Supplement: Supporting Information [file supp_g3.114.015701_TableS4.xlsx]

## Sheet: Table S4
Sensitive to ≥3 conditions
ORF	Name	19°C	36°C	MBC	TBZ	LatA	HU	Bleo	MMS	MM	BFA	Calc	cHex	SDS	KCl	Sorbitol	EGTA	Description
SPCC290.04	ams2	S		S		S		S	S	S		VS	S					SPCC4F11.01 cell cycle regulated GATA-type transcription factor Ams2
SPAC15A10.17	coa2			R			R			S								new5 cytochrome C oxidase assembly factor Coa2 (predicted)
SPAC1B3.21	coa3						R			VS		S						tam3 cytochrome C oxidase assembly factor 3, Coa3 (predicted)
SPAC19G12.11	coq9	VS					R			VS		S						ubiquinone biosynthesis protein Coq9 (predicted)
SPCC1259.05c	cox9	S					R			VS		VS	S					cytochrome c oxidase subunit VIIa (predicted)
SPBC19C7.03	cyr1	S		VS	S	S		S					S		S			git2 adenylate cyclase
SPAC1705.03c	ecm33				S	S		S		S								SPAC1F2.01,SPAC23H4.19 cell wall protein Ecm33
SPCC794.08	efr3				S			S		S		S						HEAT repeat protein, involved in protein localization to plasma membrane (predicted)
SPAC19G12.17	erh1	VS		S					VS	VS		S			S	S		iss6,new10 enhancer of rudimentary homolog Erh1
SPCC825.02	gbs1	S				S						S						gls2beta glucosidase II beta subunit
SPAC22F3.10c	gcs1					R	VS			VS		S						apd1 glutamate-cysteine ligase Gcs1
SPBC25H2.16c	gga22	VS					R			VS		VS						adaptin (predicted)
SPBC3H7.15	hhp1		VS	S	S		VS	S	S			S	S					serine/threonine protein kinase Hhp1
SPAC1783.04c	hst4	VS						S				S	S					Sir2 family histone deacetylase Hst4
SPCC4B3.10c	ipk1	VS		S				VS	S	S								inositol 1,3,4,5,6-pentakisphosphate (IP5) kinase
SPBC3D6.08c	lsm1	VS	S		S		S	S	S	VS		VS	S	S				mRNA decapping complex subunit (predicted)
SPBC651.10	nse5	S		S	S		VS	VS	VS			S						Smc5-6 complex non-SMC subunit Nse5
SPAC30D11.04c	nup124			S		VS	S											nucleoporin Nup124
SPBC15C4.01c	oca3	VS			VS			VS				VS						emc2,SPBC14C8.18c TPR repeat protein Oca3/ ER membrane protein complex Ecm2 (predicted)
SPBC1604.25	pet117						R			VS		VS						SPNCRNA.430,SPNG1899 Pet117 cytochrome c oxidase assembly protein (predicted)
SPAC458.05	pik3	VS	S	S		S		S				S						vps34 phosphatidylinositol 3-kinase Pik3
SPCC16C4.03	pin1	S						S		S								peptidyl-prolyl cis-trans isomerase Pin1
SPAC1002.15c	pmc5	VS		S	S	VS	VS	VS	S				S					med6 mediator complex subunit Pmc5
SPBC1718.01	pop1	VS	S	S	S	VS	S	VS	S			VS	S					SPBC2G2.18,ste16 cullin 1 adaptor protein Pop1
SPBC119.07	ppk19	VS	S		S	S	S	VS				VS	S		S			vps15 serine/threonine protein kinase Ppk19
SPCC1235.06	sif1							S		VS		S						Sad1 interacting factor 1
SPAC1F12.07	SPAC1F12.07	VS			S			S		S		S		S				phosphoserine aminotransferase (predicted)
SPBC1683.05	SPBC1683.05	S					R	S										uricil/uridine permese transmembrane transporter family (predicted)
SPBC21B10.15	SPBC21B10.15						R			VS		S						sequence orphan
SPCC1259.16	SPCC1259.16						R			VS		S						sequence orphan
SPAC1F7.14c	tam6	S	VS			R												mitochondrial conserved protein
SPCC4B3.16	tip41	VS			S	S	R	S		S		VS						TIP41-like type 2a phosphatase regulator Tip41
SPAC7D4.07c	trx1	VS				R				VS		VS						cytosolic thioredoxin Trx1
SPCC1235.16	vma21	VS	VS		S		S	S		S		VS	VS	VS	S			vacuolar H+-ATPase assembly protein Vma21 (predicted)
SPBC16D10.06	zrt1									S		VS					S	ZIP zinc transporter Zrt1
