# Supplementary material for: Identification of New Players in Cell Division, DNA Damage Response, and Morphogenesis Through Construction of Schizosaccharomyces pombe Deletion Strains
Source: G3 (Bethesda). 2014 Dec 31;5(3):361–70. doi: 10.1534/g3.114.015701 (PMC4349090; doi:10.1534/g3.114.015701)
Supplement: Supporting Information [file supp_g3.114.015701_TableS5.xlsx]

## Sheet: Table S5
Deletions which are sensitive to drugs interfering with DNA metabolism
ORF	Name	Description	HU	Bleo	MMS	19 deg	TBZ	LatA	MM
SPCC1259.13	chk1	Chk1 protein kinase	VS	S
SPBC25H2.18	cox20	mitochondrial respiratory chain complex IV assembly protein Cox20 (predicted)	R						VS
SPAC4D7.14	new13	conserved fungal protein of unknown function		S
SPCC4F11.02	ptc1	protein phosphatase 2C Ptc1		VS
SPCC737.02c	qcr7	ubiquinol-cytochrome-c reductase complex subunit 6 (predicted)	R						VS
SPBC11G11.05	rpa34	DNA-directed RNA polymerase I complex subunit Rpa34 (predicted)	S				S
SPCC18.11c	sdc1	Dpy-30 domain protein Sdc1	S					R
SPBC28F2.07	sfr1	Swi five-dependent recombination repair protein Sfr1			S
SPAC607.02c	SPAC607.02c	conserved fungal protein		S
SPAC19A8.08	upf2	nonsense-mediated decay protein Upf2	S			S
