# Supplementary material for: Identification of New Players in Cell Division, DNA Damage Response, and Morphogenesis Through Construction of Schizosaccharomyces pombe Deletion Strains
Source: G3 (Bethesda). 2014 Dec 31;5(3):361–70. doi: 10.1534/g3.114.015701 (PMC4349090; doi:10.1534/g3.114.015701)
Supplement: Supporting Information [file supp_g3.114.015701_TableS6.xlsx]

## Sheet: Table S6
Deletions which are sensitive to actin disrupting agent latrunculin A
ORF	Name	Description	LatA	19°C	MBC	HU	MM
SPAC3H1.09c	avt3	vacuolar amino acid efflux transporter Avt3	S	S
SPCC4B3.20	cmc2	new24 copper binding protein of the mitochondrial inner membrane Cmc2 (predicted)	R				VS
SPBC3E7.01	fab1	SPBC6B1.11c,ste12 1-phosphatidylinositol-3-phosphate 5-kinase Fab1	VS	S
SPBC839.19	new20	conserved eukaryotic protein	S
SPBC19F8.08	rps401	rps4,rps4-1,SPBC25H2.17c 40S ribosomal protein S4 (predicted)	S
SPCC18.11c	sdc1	dpy30 Dpy-30 domain protein Sdc1	R			S
SPAC20G4.09	SPAC20G4.09	sequence orphan	S
SPBC1773.15	SPBC1773.15	dal5h2 dipeptide transmembrane transporter Dal5h2 (predicted)	S
SPCC1672.11c	SPCC1672.11c	P-type ATPase P5 type (predicted)	S
SPAC16.03c	ura2	dihydroorotase Ura2 (predicted)	S		S
