# Supplementary material for: Identification of New Players in Cell Division, DNA Damage Response, and Morphogenesis Through Construction of Schizosaccharomyces pombe Deletion Strains
Source: G3 (Bethesda). 2014 Dec 31;5(3):361–70. doi: 10.1534/g3.114.015701 (PMC4349090; doi:10.1534/g3.114.015701)
Supplement: Supporting Information [file supp_g3.114.015701_TableS7.xlsx]

## Sheet: Table S7
Sensitive to high temperature only or plus one additional sensitivity
ORF	Name	Description	36°C
SPAC6B12.18	gon7	prl55,SPNCRNA.55 EKC/KEOPS complex subunit Gon7 (predicted)	VS
SPBC887.22	new19	SPNCRNA.1612 signal peptidase complex subunit Spc1 (predicted)	VS
